# Supplementary material for: Dysregulation of macrophage development and phenotype in diabetic human macrophages can be rescued by Hoxa3 protein transduction
Source: PLoS One. 2019 Oct 18;14(10):e0223980. doi: 10.1371/journal.pone.0223980 (PMC6799902; doi:10.1371/journal.pone.0223980)
Supplement: S1 File datasets — Names of each file correspond to the respective panel. (ZIP) [file pone.0223980.s001.zip]

Archive with 48 entries (45 files):
- Data files/
- Data files/.DS_Store
- __MACOSX/
- __MACOSX/Data files/
- __MACOSX/Data files/._.DS_Store
- Data files/Figure 10 F KM.xlsx
- __MACOSX/Data files/._Figure 10 F KM.xlsx
- Data files/Figure 10AandB KM.xlsx
- __MACOSX/Data files/._Figure 10AandB KM.xlsx
- Data files/Figure 10C and D KM.xlsx
- __MACOSX/Data files/._Figure 10C and D KM.xlsx
- Data files/Figure 10E KM.xlsx
- __MACOSX/Data files/._Figure 10E KM.xlsx
- Data files/Figure 10G KM.xlsx
- __MACOSX/Data files/._Figure 10G KM.xlsx
- Data files/Figure 1A KM.xlsx
- __MACOSX/Data files/._Figure 1A KM.xlsx
- Data files/Figure 1B and 6B KM.xlsx
- __MACOSX/Data files/._Figure 1B and 6B KM.xlsx
- Data files/Figure 1C KM.xlsx
- __MACOSX/Data files/._Figure 1C KM.xlsx
- Data files/Figure 3 Viability_summary KM.xlsx
- __MACOSX/Data files/._Figure 3 Viability_summary KM.xlsx
- Data files/Figure 5A KM.xlsx
- __MACOSX/Data files/._Figure 5A KM.xlsx
- Data files/Figure 5B KM.xlsx
- __MACOSX/Data files/._Figure 5B KM.xlsx
- Data files/Figure 6A_KM.xlsx
- __MACOSX/Data files/._Figure 6A_KM.xlsx
- Data files/Figure 7A KM.xlsx
- __MACOSX/Data files/._Figure 7A KM.xlsx
- Data files/Figure 7B KM.xlsx
- __MACOSX/Data files/._Figure 7B KM.xlsx
- Data files/Figure 7C KM.xlsx
- __MACOSX/Data files/._Figure 7C KM.xlsx
- Data files/Figure 8A and 8C KM.xlsx
- __MACOSX/Data files/._Figure 8A and 8C KM.xlsx
- Data files/Figure 8B and 8D KM.xlsx
- __MACOSX/Data files/._Figure 8B and 8D KM.xlsx
- Data files/Figure 9A KM.xlsx
- __MACOSX/Data files/._Figure 9A KM.xlsx
- Data files/Figure 9B KM.xlsx
- __MACOSX/Data files/._Figure 9B KM.xlsx
- Data files/Figure 9C KM.xlsx
- __MACOSX/Data files/._Figure 9C KM.xlsx
- Data files/Figure 9D KM.xlsx
- __MACOSX/Data files/._Figure 9D KM.xlsx
- __MACOSX/._Data files
