# Supplementary material for: Dysregulation of macrophage development and phenotype in diabetic human macrophages can be rescued by Hoxa3 protein transduction
Source: PLoS One. 2019 Oct 18;14(10):e0223980. doi: 10.1371/journal.pone.0223980 (PMC6799902; doi:10.1371/journal.pone.0223980)
Supplement: S1 File datasets — Names of each file correspond to the respective panel. (ZIP) [file pone.0223980.s001.zip › Data files/Figure 10 F KM.xlsx]

## Sheet: SD and +ve control
	SD (μM)	20	10	5	2.5	1.25	0.62	0.31	0
	RFU	49161	27808	13191	6561	3425	1706	944	0
convert concentration (μM)into product (pmol)
	SD	1000	500	250	125	62.5	31	15.5	0
	RFU	49161	27808	13191	6561	3425	1706	944	0
		RFU 1	concentration(μM)						Salmple	concentration(μM)
	ve+ cnt	11006	4.22106						Positive control	4.47399
	ve+ cnt	12268	4.72693						positive control+TSA(Inhibitor)	0.964753
	ve+ cnt +TSA	2886	0.966156
	ve+ cnt +TSA	2879	0.96335
		RFU 1	product (pmol)
	ve+ cnt	11006	211.053
	ve+ cnt	12268	236.346
	ve+ cnt +TSA	2886	48.3078
		2879	48.1675
	sample	nuclear HDAC activity pmol/min/mg
	ve+ cnt	351.755
	ve+ cnt	393.911
	ve+ cnt +TSA	80.513
	ve+ cnt +TSA	80.2792
	Average
		nuclear HDAC activity pmol/min/mg	SD	SEM	ttest
	positive control	372.833	29.8088	21.078	0.00257757
	positive control +TSA	80.3961	0.165342	0.116915

## Sheet: Figure 10 D
	sample	RFU	product (pmol)	sample	HDAC activity (pmol/min/mg)
	d1 mch na	4008	70.7955	d2 mch na	235.985
	d2 mch na	2992	50.4323	d3 mch na	168.108
	d3 mch na	3944	69.5128	d2 mch na	231.709
	d4 mch na	3240	55.4029	d3 mch na	184.676
	d1 hox na	1314	16.801	d1 hox na	56.0034
	d2 hox na	3818	66.9874	d3 hox na	223.291
	d3 hox na	2492	40.4111	d1 hox na	134.704
	d4 hox na	3990	70.4347	d3 hox na	234.782
	d21mch ca	5458	99.8571	d2 mch ca	332.857
	d2 mch ca	4539	81.438	d2 mch ca	271.46
	d3 mch ca	3505	60.7141	d3 mch ca	202.38
	d1 hox ca	2146	33.4764	d1 hox ca	111.588
	d2 hox ca	3783	66.2859	d3 hox ca	220.953
	d3 hox ca	2093	32.4141	d1 hox ca	108.047
	sample	HDAC activity (pmol/min/mg)	SD	SEM	ttest
	ve+ cnt	372.833	29.8088	21.078	0.00257757
	ve+ cnt +TSA	80.3961	0.165342	0.116915			N=4 for NA
	db-mCh NA	205.12	33.8993	16.9497	0.189319		N=3 for CA
	db-Hoxa3 NA	162.195	83.734	41.867
	db-mCh CA	268.899	65.276	37.6871
	db-Hoxa3 CA	146.863	64.1886	37.0593	0.0410672
