# Supplementary material for: Dysregulation of macrophage development and phenotype in diabetic human macrophages can be rescued by Hoxa3 protein transduction
Source: PLoS One. 2019 Oct 18;14(10):e0223980. doi: 10.1371/journal.pone.0223980 (PMC6799902; doi:10.1371/journal.pone.0223980)
Supplement: S1 File datasets — Names of each file correspond to the respective panel. (ZIP) [file pone.0223980.s001.zip › Data files/Figure 10AandB KM.xlsx]

## Sheet: Sheet2
			samples	OD1	OD2	Mean OD 450 nm	NFkB p65 (Total)		OD1	OD2	Mean OD 450 nm	NFkB p65 (pS536)/total *100					Positive control	OD (Total P65)	OD (P65 (pS536)
			D41 mch na	0.5321		0.5321			0.0883		0.0883	16.5946	D41 mch na				0.25	2.9184	3.9605
			d42 mch na	0.2386		0.2386			0.0581		0.0581	24.3504	d42 mch na				0.125	1.6194	2.4958
			d43 mch na	1.1527		1.1527			0.1639		0.1639	14.2188	d43 mch na				0.0625	0.8618	1.2788
			d41 hox na	0.347		0.347			0.0548		0.0548	15.7925	d41 hox na				0.03125	0.4665	0.6892
			d42 hox na	0.2481		0.2481			0.0491		0.0491	19.7904	d42 hox na				0.0156	0.2446	0.3669
			d43 hox na	1.3071		1.3071			0.2033		0.2033	15.5535	d43 hox na				0	0.0586	0.0509
			d41 mch ca	0.405	0.4007	0.40285			0.2507	0.2569	0.2538	63.0011	d41 mch ca
			d42 mch ca	0.2043	0.2044	0.20435			0.1299	0.1137	0.1218	59.6036	d42 mch ca
			d43 mch ca	0.5772	0.593233	0.585217			0.1903	0.1853	0.1878	32.0907	d43 mch ca
			d41 hox ca	0.3985	0.4088	0.40365			0.344	0.3203	0.33215	82.2866	d41 hox ca
			d42 hox ca	0.1923	0.1995	0.1959			0.1569	0.137	0.14695	75.0128	d42 hox ca
			d43 hox ca	0.2954	0.30415	0.299775			0.25045	0.22865	0.23955	79.9099	d43 hox ca
			NFkB p65 (Total)	NFkB p65 (pS536)
		Db mCh NA	0.641133	0.103433			% NF-kB p65 (pS536)			ttest
		Db Hoxa3 NA	0.634067	0.1024		db-mCh NA	18.3879		NA	0.354695
						db-Hoxa3 NA	17.0455
			NFkB p65 (Total)	NFkB p65 (pS536)		db-mCh CA	51.5651		CA	0.025806
		Db mCH CA	0.397472	0.1878		db-Hoxa3 CA	79.0698
		Db Hoxa3 CA	0.299775	0.23955
		SD	NFkB p65 (Total)	NFkB p65 (pS536)		SD	% NF-kB p65 (pS536)
		Db mCh NA	0.466702	0.0544993		Db mCh NA	5.29851
		Db Hoxa3 NA	0.584958	0.0874284		Db Hoxa3 NA	2.38018
		Db mCH CA	0.19049	0.066		Db mCH CA	16.9507
		Db Hoxa3 CA	0.103875	0.0926		Db Hoxa3 CA	3.709
		SEM	NFkB p65 (Total)	NFkB p65 (pS536)		SEM	% NF-kB p65 (pS536)
		Db mCh NA	0.269451	0.0314652		Db mCh NA	3.0591
		Db Hoxa3 NA	0.337726	0.0504768		Db Hoxa3 NA	1.3742
		Db mCH CA	0.10998	0.0381051		Db mCH CA	9.7865
		Db Hoxa3 CA	0.0599723	0.0534626		Db Hoxa3 CA	2.14139
		ttest	NFkB p65 (Total)	NFkB p65 (pS536)
		Db mCh NA	0.493867	0.493486
		Db Hoxa3 NA
		Db mCH CA	0.239509	0.237322
		Db Hoxa3 CA
