# Supplementary material for: Dysregulation of macrophage development and phenotype in diabetic human macrophages can be rescued by Hoxa3 protein transduction
Source: PLoS One. 2019 Oct 18;14(10):e0223980. doi: 10.1371/journal.pone.0223980 (PMC6799902; doi:10.1371/journal.pone.0223980)
Supplement: S1 File datasets — Names of each file correspond to the respective panel. (ZIP) [file pone.0223980.s001.zip › Data files/Figure 10C and D KM.xlsx]

## Sheet: totoal and Pp65 ELISA for human
##BLOCKS= 3
Plate:	Plate1	1.3	PlateFormat	Endpoint	Absorbance	Raw	FALSE	1						1	450	1	12	96	1	8
	Temperature(¡C)	1	2	3	4	5	6	7	8	9	10	11	12
	25.7	3.9537	3.9664	0.9256	0.9248	0.2387	4	4	0.1583	0.162	0.0659	0.066
		3.2041	3.1706	0.9269	0.9181	0.2792	3.882	3.897	0.1779	0.1748	0.0708	0.0705
		1.7912	1.8227	0.8054	0.7815	0.2274	2.4982	2.5674	0.1416	0.141	0.0724
		0.8385	0.892	0.9398	0.9292	0.32	1.3467	1.4043	0.1756	0.1801	0.0802	0.0819
		0.5204	0.5224	0.6377	0.6386	1.0617	0.7179	0.7286	0.1298	0.1308	0.162
		0.3279	0.3002	0.8294	0.8216	1.3836	0.4103	0.4175	0.1626	0.1617	0.1943	0.182
		0.1838	0.1828	0.4724	0.4719	2.0451	0.2366	0.234	0.1088	0.1135	0.2822	0.2803
		0.0569	0.0509	0.7503	0.731	1.708	0.049	0.048	0.1658	0.1845	0.2311	0.2399
~End
Group: Standards
Sample	Concentration mg/ml	BackCalcConc	Wells	Value	MeanValue	SD	CV
1	50	48.498	A1	3.954	3.96	0.009	0.2
		48.732	A2	3.966
2	25	34.68	B1	3.204	3.187	0.024	0.7
		34.063	B2	3.171
3	12.5	8.635	C1	1.791	1.807	0.022	1.2
		9.216	C2	1.823
4	6.25	-8.926	D1	0.839	0.865	0.038	4.4
		-7.94	D2	0.892
5	3.125	-14.79	E1	0.52	0.521	0.001	0.3
		-14.753	E2	0.522
6	1.563	-18.339	F1	0.328	0.314	0.02	6.2
		-18.849	F2	0.3
7	0.781	-20.995	G1	0.184	0.183	0.001	0.4
		-21.013	G2	0.183
8	1	49.352	A6	4	4	0	0
		49.352	A7	4
9	0.5	47.176	B6	3.882	3.89	0.011	0.3
		47.453	B7	3.897
10	0.25	21.668	C6	2.498	2.533	0.049	1.9
		22.944	C7	2.567
11	0.125	0.442	D6	1.347	1.376	0.041	3
		1.503	D7	1.404
12	0.063	-11.15	E6	0.718	0.723	0.008	1
		-10.952	E7	0.729
13	0.031	-16.82	F6	0.41	0.414	0.005	1.2
		-16.687	F7	0.417
14	0.016	-20.022	G6	0.237	0.235	0.002	0.8
		-20.07	G7	0.234
Group Summaries
MinStd	Smallest standard value:	0.183	Min(MeanValue)
MaxStd	Largest standard value:	4	Max(MeanValue)
~End
Group: Unknowns
Sample	Wells	Value	R	Result	MeanResult	SD	CV
1	H1	0.057	R	-23.334	-23.39	0.078	0.3
	H2	0.051	R	-23.445
2	H6	0.049	R	-23.48	-23.489	0.013	0.1
	H7	0.048	R	-23.498
3	A3	0.926		-7.321	-7.328	0.01	0.1
	A4	0.925		-7.336
4	B3	0.927		-7.297	-7.378	0.115	1.6
	B4	0.918		-7.459
5	C3	0.805		-9.537	-9.757	0.312	3.2
	C4	0.781		-9.977
6	D3	0.94		-7.059	-7.157	0.138	1.9
	D4	0.929		-7.255
7	E3	0.638		-12.628	-12.62	0.012	0.1
	E4	0.639		-12.611
8	F3	0.829		-9.094	-9.166	0.102	1.1
	F4	0.822		-9.238
9	G3	0.472		-15.675	-15.68	0.007	0
	G4	0.472		-15.684
10	H3	0.75		-10.552	-10.73	0.252	2.3
	H4	0.731		-10.908
11	A5	0.239		-19.983	-19.983	0	0
12	B5	0.279		-19.236	-19.236	0	0
13	C5	0.227		-20.191	-20.191	0	0
14	D5	0.32		-18.484	-18.484	0	0
15	E5	1.062		-4.812	-4.812	0	0
16	F5	1.384		1.122	1.122	0	0
17	G5	2.045		13.316	13.316	0	0
18	H5	1.708		7.102	7.102	0	0
19	A8	0.158	R	-21.465	-21.431	0.048	0.2
	A9	0.162	R	-21.397
20	B8	0.178	R	-21.104	-21.132	0.04	0.2
	B9	0.175	R	-21.161
21	C8	0.142	R	-21.773	-21.778	0.008	0
	C9	0.141	R	-21.784
22	D8	0.176	R	-21.146	-21.105	0.059	0.3
	D9	0.18	R	-21.063
23	E8	0.13	R	-21.99	-21.981	0.013	0.1
	E9	0.131	R	-21.972
24	F8	0.163	R	-21.386	-21.394	0.012	0.1
	F9	0.162	R	-21.402
25	G8	0.109	R	-22.378	-22.334	0.061	0.3
	G9	0.114	R	-22.291
26	H8	0.166	R	-21.327	-21.154	0.244	1.2
	H9	0.185		-20.982
27	A10	0.066	R	-23.168	-23.167	0.001	0
	A11	0.066	R	-23.167
28	B10	0.071	R	-23.078	-23.081	0.004	0
	B11	0.07	R	-23.084
29	C10	0.072	R	-23.049	-23.049	0	0
30	D10	0.08	R	-22.905	-22.889	0.022	0.1
	D11	0.082	R	-22.873
31	E10	0.162	R	-21.397	-21.397	0	0
32	F10	0.194		-20.801	-20.915	0.16	0.8
	F11	0.182	R	-21.028
33	G10	0.282		-19.181	-19.199	0.025	0.1
	G11	0.28		-19.216
34	H10	0.231		-20.123	-20.042	0.115	0.6
	H11	0.24		-19.961
Group Summaries
InRange	R - Outside standard range
~End
Original Filename: totoal and Pp65 ELISA for human samples treated with Hoxa3 or mch and NA or CA for 6 hr_for the paper; Date Last Saved: 06/08/2019 17:11:00

## Sheet: Sheet1
		1	2	3	4	5	6	7	8	9	10	11	12
		3.9537	3.9664	0.9256	0.9248	0.2387	4	4	0.1583	0.162	0.0659	0.066
		3.2041	3.1706	0.9269	0.9181	0.2792	3.882	3.897	0.1779	0.1748	0.0708	0.0705
		1.7912	1.8227	0.8054	0.7815	0.2274	2.4982	2.5674	0.1416	0.141	0.0724
		0.8385	0.892	0.9398	0.9292	0.32	1.3467	1.4043	0.1756	0.1801	0.0802	0.0819
		0.5204	0.5224	0.6377	0.6386	1.0617	0.7179	0.7286	0.1298	0.1308	0.162
		0.3279	0.3002	0.8294	0.8216	1.3836	0.4103	0.4175	0.1626	0.1617	0.1943	0.182
		0.1838	0.1828	0.4724	0.4719	2.0451	0.2366	0.234	0.1088	0.1135	0.2822	0.2803
	0.0539	0.0569	0.0509	0.7503	0.731	1.708	0.049	0.048	0.1658	0.1845	0.2311	0.2399		0.0485
		Total p65-blank					p65 (pS536)-blank
		3.8998	3.9125	0.8717	0.8709	0.1848	3.9515	3.9515	0.1098	0.1135	0.0174	0.0175
		3.1502	3.1167	0.873	0.8642	0.2253	3.8335	3.8485	0.1294	0.1263	0.0223	0.022
		1.7373	1.7688	0.7515	0.7276	0.1735	2.4497	2.5189	0.0931	0.0925	0.0239
		0.7846	0.8381	0.8859	0.8753	0.2661	1.2982	1.3558	0.1271	0.1316	0.0317	0.0334
		0.4665	0.4685	0.5838	0.5847	1.0078	0.6694	0.6801	0.0813	0.0823	0.1135
		0.274	0.2463	0.7755	0.7677	1.3297	0.3618	0.369	0.1141	0.1132	0.1458	0.1335
		0.1299	0.1289	0.4185	0.418	1.9912	0.1881	0.1855	0.0603	0.065	0.2337	0.2318
		0.003	-0.003	0.6964	0.6771	1.6541	0.0005	-0.0005	0.1173	0.136	0.1826	0.1914
		NF-kB p65 control lysate ilution series measurments
		NF-kB p65 (Total)			NF-kB p65 (pS536)
	Stock dilution (%)	O.D (1)	O.D (2)	Mean O.D p65 Total	O.D (1)	O.D (2)	Mean O.D p65 (pS536)
	0.5	3.8998	3.9125		3.9515	3.9515
	0.25	3.1502	3.1167	3.13345	3.8335	3.8485	3.841
	0.125	1.7373	1.7688	1.75305	2.4497	2.5189	2.4843
	0.0625	0.7846	0.8381	0.81135	1.2982	1.3558	1.327
	0.0313	0.4665	0.4685	0.4675	0.6694	0.6801	0.67475
	0.0157	0.274	0.2463	0.26015	0.3618	0.369	0.3654
	0.0097	0.1299	0.1289	0.1294	0.1881	0.1855	0.1868
		NF-kB p65 control lysate ilution series measurments
		NF-kB p65 (Total)			NF-kB p65 (pS536)
	Samples	O.D (1)	O.D (2)	Mean O.D p65 Total	O.D (1)	O.D (2)	Mean O.D p65 (pS536)	% p65 (pS536) of total p65
	d1 Hoxa3 NA	0.1848		0.1848	0.0174	0.0175	0.01745	9.44264
	d1 Hoxa3 NA	0.1735		0.1735	0.0239		0.0239	13.7752
	d1 Hoxa3 NA	1.0078		1.0078	0.1135		0.1135	11.2622
	d1 Hoxa3 NA	1.9912		1.9912	0.2337	0.2318	0.23275	11.6889
	d1 mch NA	0.2253		0.2253	0.0223	0.022	0.02215	9.83134
	d2 mch NA	0.2661		0.2661	0.0317	0.0334	0.03255	12.2322
	d3 mch NA	1.3297		1.3297	0.1458	0.1335	0.13965	10.5024
	d4 mch NA	1.6541		1.6541	0.1826	0.1914	0.187	11.3052
	d1 Hoxa3 CA	0.8717	0.8709	0.8713	0.1098	0.1135	0.11165	12.8142
	d2 Hoxa3 CA	0.7515	0.7276	0.73955	0.0931	0.0925	0.0928	12.5482
	d3 Hoxa3 CA	0.5838	0.5847	0.58425	0.0813	0.0823	0.0818	14.0009
	d4 Hoxa3 CA	0.4185	0.418	0.41825	0.0603	0.065	0.06265	14.9791
	d1 mch CA	0.873	0.8642	0.8686	0.1294	0.1263	0.12785	14.7191
	d2 mch CA	0.8859	0.8753	0.8806	0.1271	0.1316	0.12935	14.6888
	d3 mch CA	0.7755	0.7677	0.7716	0.1141	0.1132	0.11365	14.7291
	d4 mch CA	0.6964	0.6771	0.68675	0.1173	0.136	0.12665	18.4419
	average					TTEST p65 Total	TTEST p65 (pS536)
	sample	p65 Total	p65 (pS536)		NA	0.480051	0.49074		sample	p65 Total	p65 (pS536)
	db mCh NA	0.8688	0.0953375						db mCh NA	0.8688	0.0953375
	db Hoxa3 NA	0.839325	0.0969						db Hoxa3 NA	0.839325	0.0969
	db mCh CA	0.801888	0.124375		CA	0.108944	0.00709395		db mCh CA	0.801888	0.124375
	db Hoxa3 CA	0.653338	0.087225						db Hoxa3 CA	0.653338	0.087225
	SD				SEM
	sample	p65 Total	p65 (pS536)		sample	p65 Total	p65 (pS536)
	db mCh NA	0.731771	0.0809615		db mCh NA	0.365885	0.0404807
	db Hoxa3 NA	0.861573	0.100618		db Hoxa3 NA	0.430787	0.0503091
	db mCh CA	0.0909582	0.00723481		db mCh CA	0.0454791	0.00361741
	db Hoxa3 CA	0.195772	0.0205022		db Hoxa3 CA	0.0978858	0.0102511
	Average					TTEST NA	TTEST CA
	%p65 (pS536) of total p65					0.298502	0.0536988
	sample	%p65 (pS536) of total p65
	db mCh NA	10.9678
	db Hoxa3 NA	11.5422
	db mCh CA (6hr)	15.6448
	db Hoxa3 CA (6hr)	13.5856
	SD				SEM
	sample	%p65 (pS536) of total p65			sample	%p65 (pS536) of total p65
	db mCh NA	1.03616			db mCh NA	0.518078
	db Hoxa3 NA	1.77899			db Hoxa3 NA	0.889497
	db mCh CA	1.86487			db mCh CA	0.932434
	db Hoxa3 CA	1.12332			db Hoxa3 CA	0.561661
