# Supplementary material for: Dysregulation of macrophage development and phenotype in diabetic human macrophages can be rescued by Hoxa3 protein transduction
Source: PLoS One. 2019 Oct 18;14(10):e0223980. doi: 10.1371/journal.pone.0223980 (PMC6799902; doi:10.1371/journal.pone.0223980)
Supplement: S1 File datasets — Names of each file correspond to the respective panel. (ZIP) [file pone.0223980.s001.zip › Data files/Figure 10E KM.xlsx]

## Sheet: Figur 10 B_HAT assay
	sample	OD 440 nm	HAT activity OD/ug
	d1 mch na	1.0134	0.025335
	d2 mch na	1.1141	0.0278525
	d3 mch na	1.06375	0.0265938
	d1 hox na	1.1596	0.02899
	d2 hox na	1.149	0.028725
	d3 hox na	1.1702	0.029255
	d1 mch ca	1.1061	0.0276525
	d2 mch ca	1.068	0.0267
	d3 mch ca	1.1442	0.028605
	d1 hox ca	0.9765	0.0244125
	d2 hox ca	1.0853	0.0271325
	d3 hox ca	1.0309	0.0257725
	ve+ cnt	0.0224967			TTEST
	db-mCh NA	0.0265938		CA	0.060697
	db-Hoxa3 NA	0.02899
	db-mCh CA	0.0276525
	db-Hoxa3 CA	0.0257725
		SD	SEM
	Positive Control	0.000662988	0.000382777
	db mCherry NA	0.00125875	0.00072674
	db Hoxa3 NA	0.000265	0.000152998
	db mCherry CA	0.0009525	0.000549926
	db Hoxa3 CA	0.00136	0.000785196
			N=3
