# Supplementary material for: Dysregulation of macrophage development and phenotype in diabetic human macrophages can be rescued by Hoxa3 protein transduction
Source: PLoS One. 2019 Oct 18;14(10):e0223980. doi: 10.1371/journal.pone.0223980 (PMC6799902; doi:10.1371/journal.pone.0223980)
Supplement: S1 File datasets — Names of each file correspond to the respective panel. (ZIP) [file pone.0223980.s001.zip › Data files/Figure 10G KM.xlsx]

## Sheet: Results
Block Type	96well
Chemistry	SYBR_GREEN
Experiment File Name	D:\Applied Biosystems\StepOne Software v2.3\experiments\Kim's Lab\Kim\Kim_ChIP_qPCR_06AUG19.eds
Experiment Run End Time	2019-08-06 15:10:47 PM BST
Instrument Type	steponeplus
Passive Reference	ROX
Well	Sample Name	Target Name	Task	Reporter	Quencher	RQ	RQ Min	RQ Max	Cт	Cт Mean	Cт SD		Summary		Ct	Ct SD		per cent input	SD
A1	Water	TNF	UNKNOWN	SYBR	None				30.8575	30.8464	0.0157029		TNF	water	30.8464	0.0157029	water	1.00287	0.0157029
A2	Water	TNF	UNKNOWN	SYBR	None				30.8353	30.8464	0.0157029			IgG	28.0492	0.0852378	IgG	6.97127	0.0852378
A4	IgG cntl	TNF	UNKNOWN	SYBR	None				27.9889	28.0492	0.0852378			mC_DB43	26.1415	0.0310781	mC_DB43	26.156	0.0310781
A5	IgG cntl	TNF	UNKNOWN	SYBR	None				28.1094	28.0492	0.0852378			Hoxa3_DB43	30.2124	0.0228159	Hoxa3_DB43	1.55635	0.0228159
B1	DB43-mCh	TNF	UNKNOWN	SYBR	None				26.1195	26.1415	0.0310781			mC_DB66	26.7312	0.0453527	mC_DB66	17.3801	0.0453527
B2	DB43-mCh	TNF	UNKNOWN	SYBR	None				26.1635	26.1415	0.0310781			Hoxa3_DB66	31.6868	0.150843	Hoxa3_DB66	0.560129	0.150843
B4	DB43-HOXA3	TNF	UNKNOWN	SYBR	None				30.1963	30.2124	0.0228159			mC_DB67	31.4908	0.27191	mC_DB67	0.641623	0.27191
B5	DB43-HOXA3	TNF	UNKNOWN	SYBR	None				30.2286	30.2124	0.0228159			Hoxa3_DB67	31.9652	0.0333709	Hoxa3_DB67	0.461826	0.0333709
C1	DB66-mCh	TNF	UNKNOWN	SYBR	None				26.7633	26.7312	0.0453527			mC_DB73	31.532	0.0189546	mC_DB73	0.623552	0.0189546
C2	DB66-mCh	TNF	UNKNOWN	SYBR	None				26.6991	26.7312	0.0453527			Hoxa3_DB73	40	0	Hoxa3_DB73	0.00176097	0
C4	DB66-HOXA3	TNF	UNKNOWN	SYBR	None				31.5801	31.6868	0.150843			Input	36.7575	0.294707
C5	DB66-HOXA3	TNF	UNKNOWN	SYBR	None				31.7934	31.6868	0.150843				12.5507
D1	DB67-mCh	TNF	UNKNOWN	SYBR	None				31.2985	31.4908	0.27191			Corrected Input	24.2067	0.19408
D2	DB67-mCh	TNF	UNKNOWN	SYBR	None				31.6831	31.4908	0.27191
D4	DB67-HOXA3	TNF	UNKNOWN	SYBR	None				31.9888	31.9652	0.0333709
D5	DB67-HOXA3	TNF	UNKNOWN	SYBR	None				31.9416	31.9652	0.0333709
E1	DB73-mCh	TNF	UNKNOWN	SYBR	None				31.5186	31.532	0.0189546
E2	DB73-mCh	TNF	UNKNOWN	SYBR	None				31.5454	31.532	0.0189546
E4	DB73-HOXA3	TNF	UNKNOWN	SYBR	None				Undetermined
E5	DB73-HOXA3	TNF	UNKNOWN	SYBR	None				Undetermined
H7	Input	TNF	UNKNOWN	SYBR	None				36.5491	36.7575	0.294707
H8	Input	TNF	UNKNOWN	SYBR	None				36.9659	36.7575	0.294707
Analysis Type	Singleplex
Endogenous Control	TNF
RQ Min/Max Confidence Level	95.0
Reference Sample	Sample 1
