# Supplementary material for: Dysregulation of macrophage development and phenotype in diabetic human macrophages can be rescued by Hoxa3 protein transduction
Source: PLoS One. 2019 Oct 18;14(10):e0223980. doi: 10.1371/journal.pone.0223980 (PMC6799902; doi:10.1371/journal.pone.0223980)
Supplement: S1 File datasets — Names of each file correspond to the respective panel. (ZIP) [file pone.0223980.s001.zip › Data files/Figure 1A KM.xlsx]

## Sheet: IL6 ELISA
		1	2	3	4	5	6	7	8	9	10	11	12
		2.8304	2.7411	0.3148	1.1531	1.0585	1.1773	0.47	0.4924	0.4524	0.9805	0.9904	1.0125
		1.8317	1.9763	0.2822	1.7274	1.7825	2.0184	0.9311	0.9307	0.751	0.6255	0.5613	0.5536
		1.1846	1.2448	2.3948	2.9987	2.9636	2.911	0.4618	0.5402	0.6265	1.8825	1.7494	1.7964
		0.7853	0.8833	2.3092	0.5201	0.5402	0.6353	0.4479	0.3538	0.3784	0.4014	0.2856	0.2776
		0.5492	0.6763	2.0256	0.3279	0.3196	0.4263	0.3041	0.352	0.3349	0.3349	0.266	0.3156
		0.461	0.6173	1.8917	0.3024	0.2598	0.2977	0.334	0.3958	0.2993	0.5111	0.3542	0.2783
		0.3584	0.5608	2.5106	2.8731	2.6896	2.9128	3.4627	3.4192	3.4694	2.844	3.2072	3.1282
		0.3384	0.4567	2.4964	2.6056	2.7062	2.7673	3.521	3.2374	3.1287	1.3912	1.5336	1.5105
		blank	0.2985
		Readings-blank
		1	2	3	4	5	6	7	8	9	10	11	12
	A	2.5319	2.4426	0.0163	0.8546	0.76	0.8788	0.1715	0.1939	0.1539	0.682	0.6919	0.714
	B	1.5332	1.6778	-0.0163	1.4289	1.484	1.7199	0.6326	0.6322	0.4525	0.327	0.2628	0.2551
	C	0.8861	0.9463	2.0963	2.7002	2.6651	2.6125	0.1633	0.2417	0.328	1.584	1.4509	1.4979
	D	0.4868	0.5848	2.0107	0.2216	0.2417	0.3368	0.1494	0.0553	0.0799	0.1029	-0.0129	-0.0209
	E	0.2507	0.3778	1.7271	0.0294	0.0211	0.1278	0.0056	0.0535	0.0364	0.0364	-0.0325	0.0171
	F	0.1625	0.3188	1.5932	0.0039	-0.0387	-0.0008	0.0355	0.0973	0.0008	0.2126	0.0557	-0.0202
	G	0.0599	0.2623	2.2121	2.5746	2.3911	2.6143	3.1642	3.1207	3.1709	2.5455	2.9087	2.8297
	H	0.0399	0.1582	2.1979	2.3071	2.4077	2.4688	3.2225	2.9389	2.8302	1.0927	1.2351	1.212
		Standards
		Concentration pg/ml	OD1	OD2	Mean
		200	2.5319	2.4426	2.48725
		100	1.5332	1.6778	1.6055
		50	0.8861	0.9463	0.9162
		25	0.4868	0.5848	0.5358
		12.5	0.2507	0.3778	0.31425
		6.25	0.1625	0.3188	0.24065
		3.125	0.0599	0.2623	0.1611
		1.563	0.0399	0.1582	0.09905
										sample
		Sample	OD1	OD2	OD3	Mean	dilution*10	Concentration pg/ml			IL6	SD	SEM	TTEST
		H12 NA	0.3279	0.3196	0.4263	0.357933	3.57933	13.854		NA healthy	11.6492	2.16767	1.25151	0.864633		n=3
		H14 NA	0.3041	0.352	0.3349	0.330333	3.30333	11.573		NA diabetic	12.1203	3.93185	2.27006
		H21 NA	0.3349	0.266	0.3156	0.3055	3.055	9.52066		CA healthy	97.1706	55.0239	38.9078	0.00285553		n=7
		D21 NA	0.3024	0.2598	0.2977	0.286633	2.86633	7.96143		CA diabetic	196.809	44.2487	31.2886
		D22 NA	0.334	0.3958	0.2993	0.343033	3.43033	12.6226
		D23 NA	0.5111	0.3542	0.2783	0.3812	3.812	15.7769
		H11 CA	0.8546	0.76	0.8788	0.831133	8.31133	52.9614
		H13 CA	0.682	0.6919	0.714	0.695967	6.95967	41.7906
		H14 CA	1.4289	1.484	1.7199	1.54427	15.4427	111.898
		H21 CA	0.6326	0.6322	0.4525	0.572433	5.72433	31.5813
		H21 CA	2.0963	2.0107		2.0535	20.535	153.983
		H17 CA	1.7271	1.5932		1.66015	16.6015	121.475
		H18 CA	2.2121	2.1979		2.205	22.05	166.504
		D26 CA	2.5746	2.3911	2.6143	2.52667	25.2667	193.088
		D27 CA	3.1642	3.1207	3.1709	3.15193	31.5193	244.763
		D30 CA	2.5455	2.9087	2.8297	2.7613	27.613	212.479
		D35 CA	2.3071	2.4077	2.4688	2.39453	23.9453	182.168
		D37 CA	3.2225	2.9389	2.8302	2.9972	29.972	231.975
		D21 CA	2.7002	2.6651	2.6125	2.65927	26.5927	204.047
		D23 CA	1.584	1.4509	1.4979	1.51093	15.1093	109.143
