# Supplementary material for: Dysregulation of macrophage development and phenotype in diabetic human macrophages can be rescued by Hoxa3 protein transduction
Source: PLoS One. 2019 Oct 18;14(10):e0223980. doi: 10.1371/journal.pone.0223980 (PMC6799902; doi:10.1371/journal.pone.0223980)
Supplement: S1 File datasets — Names of each file correspond to the respective panel. (ZIP) [file pone.0223980.s001.zip › Data files/Figure 1B and 6B KM.xlsx]

## Sheet: TNF 1 to 80 dilution db samples
##BLOCKS= 3
Plate:	Plate1	1.3	PlateFormat	Endpoint	Absorbance	Raw	FALSE	1						1	450	1	12	96	1	8
	Temperature(¡C)	1	2	3	4	5	6	7	8	9	10	11	12
	29.9	3.3728	3.4062	0.0769	0.0758	0.0787	1.1035	1.0041	1.0796	3.6163	1.5798	0.0901	0.0901
		1.6827	1.6729	1.5749	1.3943	1.4692	0.8015	0.8755	0.9228	2.5352	0.6547	0.1236	0.1272
		0.9067	0.8582	1.3092	1.1865	1.1987	0.313	0.3405	0.3544	1.4776	1.3613	0.0933	0.0984
		0.4939	0.4606	0.6236	0.4277	0.4922	0.1867	0.1883	0.1837	0.3043	0.4429	0.0787	0.0841
		0.2561	0.2379	0.3332	0.3231	0.3184	0.6948	0.6371	0.6456	0.0979	0.0944	0.071	0.0724
		0.1674	0.1581	1.7165	1.7479	1.564	0.5404	0.5404	0.0719	0.0953	0.0919	0.0734	0.0747
		0.1178	0.1081	0.9218	0.7809	0.8956	0.6991	0.747	0.0668	0.2269	0.2128	0.0743	0.0764
		0.1032	0.1014	1.2352	1.2473	1.2765	0.2198	1.0004	0.0692	0.3798	0.3139	0.0778	0.0756
~End
Group: Standards
Sample	Conc	BackCalcConc	Wells	Value	MeanValue	SD	CV				TNF Standerd	OD
1	500	500.235	A1	3.373	3.39	0.024	0.7				500	3.3895
		505.272	A2	3.406							250	1.678
2	250	245.344	B1	1.683	1.678	0.007	0.4				125	0.8825
		243.866	B2	1.673							62.5	0.4775
3	125	128.312	C1	0.907	0.882	0.034	3.9				31.25	0.247
		120.998	C2	0.858							15.625	0.1625
4	62.5	66.056	D1	0.494	0.477	0.024	4.9				7.813	0.113
		61.034	D2	0.461							3.906	0.102
5	31.25	30.193	E1	0.256	0.247	0.013	5.2
		27.448	E2	0.238
6	15.625	16.815	F1	0.167	0.163	0.007	4
		15.413	F2	0.158
7	7.813	9.335	G1	0.118	0.113	0.007	6.1
		7.872	G2	0.108
8	3.906	7.133	H1	0.103	0.102	0.001	1.2
		6.862	H2	0.101
Group Summaries
MinStd	Smallest standard value:	0.102	Min(MeanValue)																	TNF production in Db mφs treated with Hoxa3 or mCh			(figure 6B)
MaxStd	Largest standard value:	3.39	Max(MeanValue)
~End																					TNF production	STDV	SEM	pvalue
Group: Unknowns								blank value		0.0773333										NA macrophages + mCherry	-13.9529	3.1294	1.5647	0.186797	n=4
Sample	Wells	Value	R	Result	MeanResult	SD	CV					OD 1	OD 2	OD 3	OD mean	subtract from blank	multiply by dil factor * 80	Concentration		NA macrophages + Hoxa3	0.952869	19.7609	9.88043		n=4
1	A3	0.077	R	3.167	3.202	0.221	6.9													CA macrophages + mCherry	6940.53	5424.51	1917.85	0.631366	n=8
	A4	0.076	R	3.001							Db 22 Hoxa3 CA				1.23167	1.15437	92.3493	15121.9		CA macrophages + Hoxa3	5700.71	4656.57	1646.35		n=8
	A5	0.079	R	3.438							Db 23 Hoxa3 CA				0.514667	0.437367	34.9893	5718.58
2	B3	1.575		229.086	214.693	13.684	6.4				Db30 Hoxa3 CA				0.324667	0.247367	19.7893	3226.78		chart (no negative numbers)	TNF production	STDV	SEM	pvalue
	B4	1.394		201.849							Db21 Hoxa3 CA				0.866333	0.789033	63.1227	10330.6		NA macrophages + mCherry	0	3.1294	1.5647	0.186797
	B5	1.469		213.145									OD 1	OD2	average OD		dil. Factor *40			NA macrophages + Hoxa3	0.952869	19.7609	9.88043
3	C3	1.309		189.015	177.292	10.194	5.7				Db 43 Hoxa3		0.4504	0.4467	0.44855		17.942	3423.98		CA macrophages + mCherry	6940.53	5424.51	1917.85	0.631366
	C4	1.187		170.51							Db 66 Hoxa3		0.4306	0.444	0.4373		17.492	3337.44		CA macrophages + Hoxa3	5700.71	4656.57	1646.35
	C5	1.199		172.35							Db67 Hoxa3		0.2222	0.2306	0.2264		9.056	1715.13
4	D3	0.624		85.617	69.163	15.057	21.8				Db 72 Hoxa3		0.361	0.356	0.3585		14.34	2731.29		TNF production in mφsfrom Hv and Db paitents (figure 1B)				n=3
	D4	0.428		56.072
	D5	0.492		65.8							Db21 mCherry CA	1.2352	1.2473	1.2765	1.253	1.1757	94.056	15401.6			TNF production	STDV	SEM	pvalue
5	E3	0.333		41.82	40.569	1.141	2.8				Db 22 mCherry CA	1.1035	1.0041	1.0796	1.0624	0.9851	78.808	12902		Healthy NA	-13.009	1.05694	0.610223
	E4	0.323		40.297							Db 23 mCherry CA	0.8015	0.8755	0.9228	0.8666	0.7893	63.144	10334.1		Diabetic NA	7.25505	2.86971	1.65683	0.000328985
	E5	0.318		39.588							Db30 mCherry CA	0.313	0.3405	0.3544	0.335967	0.258667	20.6933			Healthy CA	7159.23	1208.85	697.927	0.0283152
6	F3	1.716		250.441	244.354	14.836	6.1				Db21 mCherry CA	0.6948	0.6371	0.6456	0.659167	0.581867	46.5493	7613.66		Db CA	23504.2	8339.49	4814.81
	F4	1.748		255.177									OD 1	OD2	average OD		dil. Factor *40
	F5	1.564		227.442							Db 43 mCh		0.4176	0.3983	0.40795		16.318	3111.67		chart (no negative numbers)	TNF production	STDV	SEM	pvalue
7	G3	0.922		130.59	122.189	11.302	9.2				Db 66 mCh		0.3179	0.3306	0.32425		12.97	2467.83		Healthy NA	0	1.05694	0.610223
	G4	0.781		109.34							Db 67 mCh		0.2985	0.2923	0.2954		11.816	2245.9		Diabetic NA	7.25505	2.86971	1.65683	0.000328985
	G5	0.896		126.638							Db 72mCh		0.1989	0.1843	0.1916		7.664	1447.44		Healthy CA	7159.23	1208.85	697.927	0.0283152
8	H3	1.235		177.855	180.539	3.202	1.8													Db CA	23504.2	8339.49	4814.81
	H4	1.247		179.679
	H5	1.277		184.083
9	A6	1.103		157.992	85.387	50.926	59.6
	A7	1.004		143.002
	A8	1.08		154.388							H12 CA	0.5404	0.5404		0.5404	0.4631	37.048	6056.07
	B6	0.801		112.447							H14 CA	0.6991	0.747		0.72305	0.64575	51.66	8451.48
	B7	0.875		123.607							H21 CA	0.2198	1.0004		0.6101	0.5328	42.624	6970.16
	B8	0.923		130.74							Db21 CA	3.6163	1.5798		2.59805	2.52075	201.66	33041.6
	C6	0.313		38.774							Db22 CA	2.5352	0.6547		1.59495	1.51765	121.412	19886.2
	C7	0.341		42.921							Db23 CA	1.4776	1.3613		1.41945	1.34215	107.372	17584.6
	C8	0.354		45.018
	D6	0.187		19.726							Db30 Hoxa3 NA	0.0979	0.0944		0.09615	0.01885		-14.2869
	D7	0.188		19.967							Db30 oxa3 NA	0.0953	0.0919		0.0936	0.0163		-14.7049
	D8	0.184		19.274							Db37 Hoxa3 NA	0.2269	0.2128		0.21985	0.14255		5.9918
	E6	0.695		96.355							Db 38 Hoxa3 NA	0.3798	0.3139		0.34685	0.26955		26.8115
	E7	0.637		87.653							Db mCherry	0.0901	0.0901		0.0901	0.0128		-15.2787
	E8	0.646		88.935							Db mCherry	0.1236	0.1272		0.1254	0.0481		-9.4918
10	F6	0.54		73.069	73.069	0	0				Db mCherry	0.0933	0.0984		0.09585	0.01855		-14.3361
	F7	0.54		73.069							Db mCherry	0.0787	0.0841		0.0814	0.0041		-16.7049
11	G6	0.699		97.003	100.615	5.108	5.1
	G7	0.747		104.227							sample	OD1	OD2	OD3	mean OD	subtract from blank	dilution factor *20	Concentration pg/ml
12	H6	0.22		24.718	83.581	83.244	99.6				Db1 Na	0.0901	0.0901		0.0901	0.0128		5.18182
	H7	1		142.444							Db2 Na	0.1236	0.1272		0.1254	0.0481		10.5303
13	A9	3.616	R	536.958	383.391	217.176	56.6				Db3 Na	0.0933	0.0984		0.09585	0.01855		6.05303
	A10	1.58		229.825
14	B9	2.535		373.913	232.11	200.54	86.4
	B10	0.655		90.307							H1 NA	0.0915	0.0883	0.091	0.0902667	0.00526667		-14.1802
15	C9	1.478		214.412	205.642	12.402	6				H2 NA	0.0988	0.1065	0.1111	0.105467	0.0204667		-12.1261
	C10	1.361		196.872							H3 NA	0.1024	0.0977	0.1031	0.101067	0.0160667		-12.7207
16	D9	0.304		37.462	47.913	14.781	30.8
	D10	0.443		58.365
17	E9	0.098	R	6.334	6.07	0.373	6.1
	E10	0.094	R	5.806
18	F9	0.095	R	5.942	5.685	0.363	6.4
	F10	0.092	R	5.429
19	G9	0.227		25.789	24.726	1.504	6.1
	G10	0.213		23.662
20	H9	0.38		48.848	43.879	7.028	16
	H10	0.314		38.91
21	A11	0.09	R	5.158	5.158	0	0
	A12	0.09	R	5.158
22	B11	0.124		10.21	10.481	0.384	3.7
	B12	0.127		10.753
23	C11	0.093	R	5.64	6.025	0.544	9
	C12	0.098	R	6.409
24	D11	0.079	R	3.438	3.845	0.576	15
	D12	0.084	R	4.253
25	E11	0.071	R	2.277	2.383	0.149	6.3
	E12	0.072	R	2.488
26	F11	0.073	R	2.639	2.737	0.139	5.1
	F12	0.075	R	2.835
27	G11	0.074	R	2.775	2.933	0.224	7.6
	G12	0.076	R	3.091
28	H11	0.078	R	3.303	3.137	0.235	7.5
	H12	0.076	R	2.971
Group Summaries
InRange	R - Outside standard range
~End
Original Filename: TNF 1 to 80 dilution db samples; Date Last Saved: 02/08/2018 17:19:10
