# Supplementary material for: Dysregulation of macrophage development and phenotype in diabetic human macrophages can be rescued by Hoxa3 protein transduction
Source: PLoS One. 2019 Oct 18;14(10):e0223980. doi: 10.1371/journal.pone.0223980 (PMC6799902; doi:10.1371/journal.pone.0223980)
Supplement: S1 File datasets — Names of each file correspond to the respective panel. (ZIP) [file pone.0223980.s001.zip › Data files/Figure 1C KM.xlsx]

## Sheet: Sheet1
geneID	genename	chr	source	start	stop	strand	biotype	KM1_S11_rawCount	KM2_S12_rawCount	KM3_S13_rawCount	KM4_S14_rawCount	KM5_S15_rawCount	KM6_S16_rawCount	KM7_S17_rawCount	KM8_S18_rawCount	KM9_S19_rawCount	KM10_S20_rawCount	KM11_S21_rawCount	KM12_S22_rawCount	KM1_S11_normalisedCount	KM2_S12_normalisedCount	KM3_S13_normalisedCount	KM4_S14_normalisedCount	KM5_S15_normalisedCount	KM6_S16_normalisedCount	KM7_S17_normalisedCount	KM8_S18_normalisedCount	KM9_S19_normalisedCount	KM10_S20_normalisedCount	KM11_S21_normalisedCount	KM12_S22_normalisedCount	DP_nonActivated_meanCount	DP_TNFactivated_meanCount	HV_nonActivated_meanCount	HV_TNFactivated_meanCount	HVTNF_vs_HVnon_log2FoldChange	pvalue	padj	HVTNF_vs_HVnon_PAIRED_log2FoldChange	pvalue	padj	DPTNF_vs_DPnon_log2FoldChange	pvalue	padj	DPTNF_vs_DPnon_PAIRED_log2FoldChange	pvalue	padj	DPnon_vs_HVnon_log2FoldChange	pvalue
ENSG00000232810.4	TNF	chr6	HAVANA	31575565	31578336	+	protein_coding	337	1051	1075	3168	530	2291	317	2647	261	4186	131	1529	334.458	840.619	895.712	3396.12	355.464	2061.84	325.707	3453.54	291.557	5433.56	146.259	1447.7	254.508	3444.93	528.545	2099.53	1.98978	0.00049044	0.0424087	1.93175	8.5353e-21	4.6327e-18	3.75838	5.16163e-11	7.80033e-09	3.642	1.04529e-58	6.66547e-56	-1.05414	0.0658748
ENSG00000136244.12	IL6	chr7	HAVANA	22725884	22732002	+	protein_coding	1	13	18	61	2	82	1	23	1	45	1	3	0.992457	10.3978	14.998	65.3925	1.34137	73.7978	1	30.008	1	58.4115	1	2.84049	1	30.42	5.77727	49.8627	3.10806	0.00710312	0.243859	3.53169	6.2257e-07	3.20646e-05	7.2448	8.08451e-06	0.000209498	6.51468	4.88181e-06	5.80958e-05	-4.85378	0.00318068
																					TNF	HV NA>ACT	DB NA>ACT
																						2.51338	10.6032			TNF	IL6
																						3.79153	18.6364		HV NA>ACT	3.97228	8.63084
																						5.80041	9.89825		DB NA>ACT	13.5357	30.42
																					SEM	0.956668	2.80261		SEM HV	0.956668	15.964
																					pval		0.0382982		SEM DB	2.80261	16.0433
																									pval	0.0382982	0.768315
																					IL6	HV NA>ACT	DB NA>ACT
																						10.4768	30.008
																						4.36009	58.4115
																						55.0165	2.84049
																					SEM	15.964	16.0433
																					pval		0.768315
[truncated: 7 more columns]
