# Supplementary material for: Dysregulation of macrophage development and phenotype in diabetic human macrophages can be rescued by Hoxa3 protein transduction
Source: PLoS One. 2019 Oct 18;14(10):e0223980. doi: 10.1371/journal.pone.0223980 (PMC6799902; doi:10.1371/journal.pone.0223980)
Supplement: S1 File datasets — Names of each file correspond to the respective panel. (ZIP) [file pone.0223980.s001.zip › Data files/Figure 3 Viability_summary KM.xlsx]

## Sheet: Sheet1
Combined nromalised data for viabillity plots Figure 3, Alrdahe, Alsadon et al.
	HV1		FC	DB1		FC
	mCherry	Hoxa3		mCherry	Hoxa3
day 0	100	100	1	100	100	1
day 2	84	104	1.2381	55	95	1.72727
day 4	90	90	1	125	175	1.4
day 6	28	40	1.42857	28	45	1.60714
day 8	21	25	1.19048	1	1	1
	HV2		FC	DB2		FC
	mCherry	Hoxa3		mCherry	Hoxa3
day 0	100	100	1	100	100	1
day 2	68	75	1.10294	112	80	0.714286
day 4	60	70	1.16667	80	65	0.8125
day 6	23	15	0.652174	27	38	1.40741
day 8	2	2	1	10	7	0.7
	HV3		FC	DB3		FC
	mCherry	Hoxa3		mCherry	Hoxa3
day 0	100	100	1	100	100	1
day 2	96	100	1.04167	42	42	1
day 4	48	70	1.45833	50	42	0.84
day 6	34	28	0.823529	42	50	1.19048
day 8	19	21	1.10526	25	20	0.8
	HV4		FC	DB4		FC
	mCherry	Hoxa3		mCherry	Hoxa3
day 0	100	100	1	100	100	1
day 2	126	115	0.912698	150	165	1.1
day 4	75	100	1.33333	76	100	1.31579
day 6	25	60	2.4	50	30	0.6
day 8	18	18	1	5	4	0.8
Summary	HV			DB
	Average FC	SEM	p val	Average FC	SEM	p val
day 0	1	0	#DIV/0!	1	0	#DIV/0!
day 2	1.07385	0.0675946	0.275484	1.13539	0.213549	0.275484
day 4	1.23958	0.099732	0.105389	1.09207	0.154534	0.105389
day 6	1.32607	0.394812	0.833368	1.20126	0.217728	0.833368
day 8	1.07393	0.0460942	0.0824002	0.825	0.0629153	0.0824002
