# Supplementary material for: Dysregulation of macrophage development and phenotype in diabetic human macrophages can be rescued by Hoxa3 protein transduction
Source: PLoS One. 2019 Oct 18;14(10):e0223980. doi: 10.1371/journal.pone.0223980 (PMC6799902; doi:10.1371/journal.pone.0223980)
Supplement: S1 File datasets — Names of each file correspond to the respective panel. (ZIP) [file pone.0223980.s001.zip › Data files/Figure 5A KM.xlsx]

## Sheet: Sheet1
	1	2	3	4	5	6	7	8	9	10	11	12
	1.975	2.2523	-0.004	0.8207	0.6594	0.6468	0.0996	0.1075	0.137	0.4445	0.4124	0.3632	CA diluted 1:5
	1.0781	1.1836	0.004	0.9298	0.9047	0.9093	0.5308	0.5234	0.5127	0.6	0.5937	0.5035
	0.6152	0.8062	-0.014	1.5298	1.535	1.4612	1.0797	0.7974	0.9949	1.7352	1.7533	1.4102
	0.3603	0.4276	-0.022	1.9891	1.9063	1.878	1.024	1.1219	1.1551	2.2836	2.3213	1.6381
	0.1688	0.2124	-0.0176	-0.0149	-0.0171	-0.0194	-0.0198	-0.0168	-0.0178	-0.0148	-0.0228	0.001	NA diluted 1:5
	0.0927	0.1087	-0.0267	-0.0057	-0.0009	-0.0008	0.0003	-0.0025	-0.0001	-0.0065	-0.0041	0.0005
	0.065	0.0571	-0.0308	-0.0038	-0.0051	-0.005	-0.0094	-0.0093	-0.0083	0.0357	0.0266	0.0382	NA Neat
	0.0304	0.0323	-0.0151	0.1413	0.1339	0.1184	0.157	0.1512	0.1396	0.1318	0.1427	0.133
		Standard	OD1	OD2	OD mean		Standard	OD mean
		200	1.975	2.2523	2.11365		200	2.11365
		100	1.0781	1.1836	1.13085		100	1.13085
		50	0.6152	0.8062	0.7107		50	0.7107
		25	0.3603	0.4276	0.39395		25	0.39395
		12.5	0.1688	0.2124	0.1906		12.5	0.1906
		6.25	0.0927	0.1087	0.1007		6.25	0.1007
		3.125	0.065	0.0571	0.06105		3.125	0.06105
		1.5625	0.0304	0.0323	0.03135		1.5625	0.03135
		sample	OD1	OD2	OD3	mean OD	dilution factor *5		Concentration pg/ml			H21 mCh NA	5.59615
		H1 mCH CA	0.9298	0.9047	0.9093	0.9146	4.573		432.692			H22 mCh NA	7.33333
		H2 mCh CA	1.9891	1.9063	1.878	1.92447	9.62233		918.205			H23 mCh NA	6.04167
		H3 mCh CA	1.024	1.1219	1.1551	1.10033	5.50167		521.987			H21 Hoxa3 NA	-7.46474
		H4 mCh CA	2.2836	2.3213	1.6381	2.081	10.405		993.462			H22 Hoxa3 NA	-7.88462
		H1 Hoxa3 CA	0.8207	0.6594	0.6468	0.708967	3.54483		333.83			H23 Hoxa3 NA	-3.79808
		H2 Hoxa3 CA	0.0996	0.1075	0.137	0.1147	0.5735		48.125
		H3 Hoxa3 CA	0.4445	0.4124	0.3632	0.4067	2.0335		188.51
		H4 Hoxa3 CA	1.0797	0.7974	0.9949	0.957333	4.78667		453.237
		H21 mCh NA	0.1413	0.1339	0.1184	0.1312			5.59615
		H22 mCh NA	0.157	0.1512	0.1396	0.149267			7.33333
		H23 mCh NA	0.1318	0.1427	0.133	0.135833			6.04167
		H21 Hoxa3 NA	-0.0038	-0.0051	-0.005	-0.00463333			-7.46474
		H22 Hoxa3 NA	-0.0094	-0.0093	-0.0083	-0.009			-7.88462
		H23 Hoxa3 NA	0.0357	0.0266	0.0382	0.0335			-3.79808
		Healthy mCH CA	Healthy Hoxa3 CA	ttest		Healthy mCh NA	Healthy Hoxa3 NA			sample	SD	SEM
		432.692	333.83	0.0159097		5.59615	-7.46474	0.000406858		Healthy mCh CA	280.342	114.449
		918.205	48.125			7.33333	-7.88462			Healthy Hoxa3 CA	175.81	71.7739
		521.987	188.51			6.04167	-3.79808			Healthy mCh NA	0.902282	0.520933
		993.462	453.237							Healthy Hoxa3 NA	2.24798	1.29787
		IL-6 production from NA and CA macrophages
			IL-6	STDV	SEM	P value
		NA macrophages + mCh	6.32372	0.902282	0.520933	0.000813715
		NA macrophages + Hoxa3	-6.38248	2.24798	1.29787
		CA macrophages + mCh	716.587	280.342	140.171	0.0318193
		CA macrophages + Hoxa3	255.925	175.81	87.9048
