# Supplementary material for: Dysregulation of macrophage development and phenotype in diabetic human macrophages can be rescued by Hoxa3 protein transduction
Source: PLoS One. 2019 Oct 18;14(10):e0223980. doi: 10.1371/journal.pone.0223980 (PMC6799902; doi:10.1371/journal.pone.0223980)
Supplement: S1 File datasets — Names of each file correspond to the respective panel. (ZIP) [file pone.0223980.s001.zip › Data files/Figure 5B KM.xlsx]

## Sheet: Sheet1
		Plate:	Plate1	1.3	PlateFormat	Endpoint	Absorbance	Raw	FALSE	1						1	450	1	12	96	1	8
			Temperature(¡C)	1	2	3	4	5	6	7	8	9	10	11	12
			28.6	1.7682	1.8092	0.106	3.563	3.1269	3.1396	2.1083	2.0493	1.8789	1.6021	1.5563	1.347	neat samples (new)
				1.0631	0.9861	0.1023	2.8993	2.8434	3.2667	3.7408	3.6156	3.6927	1.5781	1.4812	1.4083
				0.63	0.5736	0.4003	1.8182	1.6794	2.0298	1.6886	1.6752	1.7588	0.0837	0.0839	0.0854
				0.3683	0.4046	0.3884	0.769	0.7659	0.7233	0.4071	0.4124	0.4097	0.3575	0.3664	0.2835	Diluted samples 1:5
				0.2416	0.2681	0.398	0.5416	0.5423	0.633	1.1671	1.0322	1.1199	0.3669	0.3824	0.2794
				0.1765	0.1906	0.3985	0.3426	0.2941	0.2766	0.3091	0.308	0.3509	0.0832	0.0863	0.0844
				0.1397	0.1473	0.4261	0.8984	0.741	0.681	1.1609	1.2955	1.1061	0.3713	0.3365	0.3059	Old samples all neat
				0.1256	0.1268	0.4	0.31	0.3348	0.313	0.8193	0.8836	0.767	0.8315	0.7544	0.8931
					Standard	OD1	OD2	OD mean		Standard	OD mean
					200	1.768	1.8	1.784		200	1.784
					100	1.063	0.98	1.0215		100	1.0215
					50	0.63	0.57	0.6		50	0.6
					25	0.368	0.404	0.386		25	0.386
					12.5	0.242	0.268	0.255		12.5	0.255
					6.25	0.176	0.19	0.183		6.25	0.183
					3.125	0.139	0.147	0.143		3.125	0.143
					1.56	0.1256	0.1268	0.1262		1.5625	0.1262
				Neat CA samples
				sample	OD1	OD2	OD3	mean OD			Concentration pg/ml			sample	Concentration pg/ml
				D67 mCh	0.4003	0.3884	0.398	0.395567			29.996			D67 mCh	29.996
				D72 mCh	0.39	0.426	0.4	0.405333			31.1727			D72 mCh	31.1727
				D43 Hoxa3	3.565	3.126	3.139	3.27667			377.116			D43 Hoxa3	377.116
				D66 Hoxa3	2.108	2.049	1.87	2.009			224.386			D66 Hoxa3	224.386				average values using old samples + new samples neat
				D67 Hoxa3	1.6021	1.55	1.347	1.4997			163.024			D67 Hoxa3	163.024
				D73 Hoxa3	2.89	2.84	3.26	2.99667			343.382			D73 Hoxa3	343.382								Average values for CA samples (treated vs. untrated) using undulated samples
				D43 mCh	3.74	3.615	3.692	3.68233			425.992			D43 mCh	425.992								Samples	IL6 Production
				D 66 mCh	1.578	1.4812	1.408	1.48907			161.743			D 66 mCh	161.743								Db CA mCh	252.551	n=7
				D67 mCh	1.818	1.679	2.02	1.839			203.904			D67 mCh	203.904								Db CA Hoxa3	121.251	n=8
				D73 mCh	1.688	1.675	1.758	1.707			188			D73 mCh	188				CA Samples mCh tretaed	Concentrations			STDV
				D41 Hoxa3	0.898	0.741	0.681	0.773333			75.51			D41 Hoxa3	75.51				Db23 mCh	59.9837			Db mCh	166.046
				D46 Hoxa3	1.1609	1.2955	1.1061	1.1875			125.41			D46 Hoxa3	125.41				Db34 mCh	118.492			Db Hoxa3	124.527
				D67 Hoxa3	0.3713	0.3365	0.3059	0.3379			23.0482			D67 Hoxa3	23.0482				Db37 mCh	247.396			SEM
				D72 Hoxa	0.31	0.334	0.313	0.319			20.7711			D723 Hoxa	20.7711				D43 mCh	425.992			Db mCh	62.7594
				D41 mCh	0.8193	0.883	0.767	0.8231			81.506			D41 mCh	81.506				D67 mCh	203.904			Db Hoxa3	44.0271
				D46 mCh	0.8315	0.7544	0.8931	0.826333			81.8956			D46 mCh	81.8956				D73 mCh	188			pValues	0.104108
																			Db 21 mCh	524.086
				Diluted CA samples	OD1	OD2	OD3	mean OD		Dilution factor *5	Concentration pg/ml			sample	Concentration pg/ml
				D43 Hoxa3	0.769	0.7659	0.7233	0.752733		3.76367	435.791			D43 Hoxa3	435.791
				D 66 Hoxa3	0.4071	0.4124	0.4097	0.409733		2.04867	229.165			D 66 Hoxa3	229.165
				D67 Hoxa3	0.3575	0.3664	0.2835	0.3358		1.679	184.627			D67 Hoxa3	184.627				CA Samples Hoxa3 treated	Concentration
				D73 Hoxa3	0.5416	0.5423	0.633	0.5723		2.8615	327.096			D73 Hoxa3	327.096				Db 23 Hoxa3 CA	32.711
				D43 mCh	1.1671	1.0322	1.1199	1.1064		5.532	648.843			D43 mCh	648.843				Db 34 Hoxa3 CA	99.3776
				D66 mCh	0.3669	0.3824	0.2794	0.3429		1.7145	188.904			D66 mCh	188.904				Db37 Hoxa3 CA	120.59
				D67 mCh	0.3426	0.2941	0.2766	0.304433		1.52217	165.731			D67 mCh	165.731				D67 Hoxa3	163.024
				D73 mCh	0.3091	0.308	0.3509	0.322667		1.61333	176.715			D73 mCh	176.715				Db 21 Hoxa3 CA	402.641
																			Db 22 Hoxa3 CA	45.5315
										NA samples									Db30 Hoxa3 CA	6.83683
																			Db 34 Hoxa3 CA	99.3
										NA samples	Concentration pg/ml
										D30 mCh NA	10.4172
										D34 mCh NA	129.133
										D37 mCh NA	33.6783
										D38 mCh NA	52.7413
										D30 Hoxa3 NA	-8.97203												Diluted samples 1:5
										D34 Hoxa3 NA	5.74592								Average values using diluted samples
										D37 Hoxa3 NA	-4.80886												Note: only diluted samples were used in figure 5B
										D38 Hoxa3 NA	23.9347								CA Samples mCh treated	Concentration
																			D43 mCh	648.843			IL6 Production CA samples
																			D66 mCh	188.904			Average	IL-6	STDV	SEM	pValue
																			D67 mCh	165.731			Db NA mCh	56.4924	51.4267	25.7133	0.0971557		n=4
																			D73 mCh	176.715			Db NA Hoxa3	3.97494	14.6777	7.33887			n=4
																			Db23 mCh	59.9837			Db CA mCh	266.269	207.603	73.3989	0.155068		n=8
																			Db34 mCh	118.492			Db CA Hoxa3	170.132	153.53	62.6783			n=8
																			Db37 mCh	247.396
																			Db 21 mCh	524.086
																			CA samples Hoxa3 treated	Concentration
																			D73 Hoxa3	327.096
																			D43 Hoxa3	435.791
																			D 66 Hoxa3	229.165
																			D67 Hoxa3	184.627
																			Db 22 Hoxa3	45.5315
																			Db30 Hoxa3	6.83683
																			Db 34 Hoxa3	99.3
																			Db 23 Hoxa3	32.711
																							pValues	0.155068
