# Supplementary material for: Dysregulation of macrophage development and phenotype in diabetic human macrophages can be rescued by Hoxa3 protein transduction
Source: PLoS One. 2019 Oct 18;14(10):e0223980. doi: 10.1371/journal.pone.0223980 (PMC6799902; doi:10.1371/journal.pone.0223980)
Supplement: S1 File datasets — Names of each file correspond to the respective panel. (ZIP) [file pone.0223980.s001.zip › Data files/Figure 6A_KM.xlsx]

## Sheet: Sheet1
1	2	3	4	5	6	7	8	9	10	11	12
3.6721	3.609	3.6117	3.3618	3.3895	3.4001	3.9588	3.8376	3.8594	0.0915	0.0883	0.091	NA mCherry healthy samples
2.8464	2.6607	2.6604	3.982	3.9699	3.9698	4	4	3.9583	0.0988	0.1065	0.1111
1.5595	1.485	1.4468	3.6763	3.9258	2.7219	2.5517	3.2772	3.265	0.1024	0.0977	0.1031
0.833	0.8372	0.7884	3.4796	3.4159	3.3836	3.3971	3.3468	3.6352	0.0861	0.0872	0.0928	NA Hoxa3 healthy samples
0.4472	0.447	0.4172	3.645	3.1393	2.9339	2.9667	2.9213	2.9023	0.0877	0.0911	0.0908
0.2598	0.2597	0.2387	2.7428	2.6783	2.6594	1.8963	1.9005	1.7805	0.1277	0.1291	0.1248
0.1503	0.1621	0.1582	2.1048	2.1011	2.0917	4	4	4	0.0961	0.1077	0.1215
0.1255	0.1288	0.1217	3.8869	2.3945	1.9838	0.0926	0.0985	0.1001	0.0895	0.0729	0.0951	blank
Standerds			CA mCherry healthy samples			CA Hoxa3 healthy samples
sample	OD1	OD2	OD3	mean OD	subtract from blank	dilution factor *20	Concentration pg/ml			Standard	OD1	OD2	OD3	OD mean	OD - blank
H11 mCh CA	3.6763	3.9258	2.7219	3.44133	3.3555	67.11	6329.32
H13 mCh CA	3.4796	3.4159	3.3836	3.42637	3.34053	66.8107	6301.08			250	2.8464	2.6607	2.6604	2.7225	2.63667
H14 mCh CA	3.645	3.1393	2.9339	3.2394	3.15357	63.0713	5948.32			125	1.5595	1.485	1.4468	1.4971	1.41127
H21 mCh CA	2.7428	2.6783	2.6594	2.6935	2.60767	52.1533	4918.32			62.5	0.833	0.8372	0.7884	0.819533	0.7337
H22 mCh CA	3.3618	3.3895	3.4001	3.3838	3.29797	65.9593	6220.77			31.25	0.4472	0.447	0.4172	0.437133	0.3513
H23 mCh CA	3.982	3.9699	3.9698	3.9739	3.88807	77.7613	7334.16			15.625	0.2598	0.2597	0.2387	0.252733	0.1669
H24 mCh CA	2.1048	2.1011	2.0917	2.0992	2.01337	40.2673	3796.99			7.8125	0.1503	0.1621	0.1582	0.156867	0.0710337
H25 mCh CA	3.8869	2.3945	1.9838	2.75507	2.66923	53.3847	5034.48			3.90625	0.1255	0.1288	0.1217	0.125333	0.0395003
H11 Hoxa3 CA	2.5517	3.2772	3.265	3.0313	2.94547	58.9093	5555.67			blank	0.0895	0.0729	0.0951	0.0858333
H13 Hoxa3 CA	3.3971	3.3468	3.6352	3.4597	3.37387	67.4773	6363.98
H14 Hoxa3 CA	2.9667	2.9213	2.9023	2.9301	2.84427	56.8853	5364.73
H21 Hoxa3 CA	1.8963	1.9005	1.7805	1.8591	1.77327	35.4653	3343.98
H22 Hoxa3 CA	3.9588	3.8376	3.8594	3.88527	3.79943	75.9887	7166.93
H23 Hoxa3 CA	4	4	3.9583	3.9861	3.90027	78.0053	7357.18
H24 Hoxa3 CA	4	4	4	4	3.91417	78.2833	7383.41
H25 Hoxa3 CA	0.0926	0.0985	0.1001	0.0970667	0.0112337	0.224673	19.3843
H21 mCh NA	0.0915	0.0883	0.091	0.0902667	0.00443367		-1.39305
H22 mCh NA	0.0988	0.1065	0.1111	0.105467	0.0196337		0.0409119
H23 mCh NA	0.1024	0.0977	0.1031	0.101067	0.0152337		-0.374182
H21 Hox NA	0.0861	0.0872	0.0928	0.0887	0.002867		-1.54085
H22 Hox NA	0.0877	0.0911	0.0908	0.0898667	0.00403367		-1.43079
H23 Hox NA	0.1277	0.1291	0.1248	0.1272	0.041367		2.09123
H23 Hox NA	0.0961	0.1077	0.1215	0.108433	0.0226003		0.320786
Blank	0.0895	0.0729	0.0951	0.0858333
			average	Sd	SEM	p value
		H-mCh NA	-0.57544	0.737862	0.426005
		H-Hoxa3 NA	-0.139906	1.71457	0.857283	0.702159
		H-mCh CA	5735.43	1097.14	387.898
		H-Hoxa3 CA	5319.41	1464.26	553.44	0.615171
			average	Sd	SEM	p value
		H-mCh NA	0	0.737862	0.426005
		H-Hoxa3 NA	0	1.71457	0.857283	0.702159
		H-mCh CA	5735.43	1097.14	387.898
		H-Hoxa3 CA	5319.41	1464.26	553.44	0.615171
							N=8 for CA (Hoxa3, mch)
							N=4 for NA (Hoxa3) N=3 for NA (mch)
