# Supplementary material for: Dysregulation of macrophage development and phenotype in diabetic human macrophages can be rescued by Hoxa3 protein transduction
Source: PLoS One. 2019 Oct 18;14(10):e0223980. doi: 10.1371/journal.pone.0223980 (PMC6799902; doi:10.1371/journal.pone.0223980)
Supplement: S1 File datasets — Names of each file correspond to the respective panel. (ZIP) [file pone.0223980.s001.zip › Data files/Figure 7A KM.xlsx]

## Sheet: Sheet1
geneID	genename	chr	source	start	stop	strand	biotype	KM1_S11_rawCount	KM2_S12_rawCount	KM3_S13_rawCount	KM4_S14_rawCount	KM5_S15_rawCount	KM6_S16_rawCount	KM7_S17_rawCount	KM8_S18_rawCount	KM9_S19_rawCount	KM10_S20_rawCount	KM11_S21_rawCount	KM12_S22_rawCount	KM1_S11_normalisedCount	KM2_S12_normalisedCount	KM3_S13_normalisedCount	KM4_S14_normalisedCount	KM5_S15_normalisedCount	KM6_S16_normalisedCount	KM7_S17_normalisedCount	KM8_S18_normalisedCount	KM9_S19_normalisedCount	KM10_S20_normalisedCount	KM11_S21_normalisedCount	KM12_S22_normalisedCount	DP_nonActivated_meanCount	DP_TNFactivated_meanCount	HV_nonActivated_meanCount	HV_TNFactivated_meanCount	HVTNF_vs_HVnon_log2FoldChange	pvalue	padj	HVTNF_vs_HVnon_PAIRED_log2FoldChange	pvalue	padj	DPTNF_vs_DPnon_log2FoldChange	pvalue	padj	DPTNF_vs_DPnon_PAIRED_log2FoldChange	pvalue	padj	DPnon_vs_HVnon_log2FoldChange	pvalue
ENSG00000108691.9	CCL2	chr17	HAVANA	34255218	34257203	+	protein_coding	5996	5924	27016	22648	13669	17512	9492	28079	6550	20897	3279	10682	5950.77	4738.18	22510.3	24278.8	9167.62	15760.3	9752.72	36634.6	7316.86	27125	3660.93	10114	6910.17	24624.5	12542.9	14925.8	0.25091	0.686501	0.999743	0.184235	0.33183	0.719941	1.83328	0.0031904	0.0230101	1.74872	1.03157e-21	1.14399e-19	-0.860075	0.166549
																										CCL2
																					CCL2	HV NA>ACT	DB NA>ACT		HV NA>ACT	1.18998
																						0.79623	3.75635		DB NA>ACT	3.56352
																						1.07857	3.70719		SEM HV	0.273026
																						1.71913	2.7627		SEM DB	0.323335
																					SEM	0.273026	0.323335		pval	0.00640957
																					pval		0.00640957
[truncated: 7 more columns]
