# Supplementary material for: Dysregulation of macrophage development and phenotype in diabetic human macrophages can be rescued by Hoxa3 protein transduction
Source: PLoS One. 2019 Oct 18;14(10):e0223980. doi: 10.1371/journal.pone.0223980 (PMC6799902; doi:10.1371/journal.pone.0223980)
Supplement: S1 File datasets — Names of each file correspond to the respective panel. (ZIP) [file pone.0223980.s001.zip › Data files/Figure 7B KM.xlsx]

## Sheet: Sheet1
		Analysis of healthy CA samples using inflamtory genes in Hoxa3 or mCherry treated human macrophages
			mean CT					Delta Ct using ACTB as reference
		Sample	ACTB		IL-6	CCl2	TNF	IL-6	CCl2	TNF
		H21 mCh CA	28.6		30.56	28.81	27.65	1.96	0.21	-0.95
		H22 mCh CA	30.18		32.1231	30.2507	29.49	1.94314	0.070679	-0.69
		H23 mCh CA	27.3		29.5	27.6	26.32	2.2	0.3	-0.98
		H24 mCh CA	25.7		26.9	26.1	24.6	1.2	0.4	-1.1
		H21 Hoxa3 CA	28.62		31	29.6	28.5	2.38	0.98	-0.12
		H22 Hoxa3 CA	33.47		36.59	34.9	33.21	3.12	1.43	-0.26
		H23 Hoxa3 CA	29.58		31.88	30.1	28.76	2.3	0.52	-0.82
		H24 Hoxa3 CA	22.98		25.23	23.6	23.6	2.25	0.62	0.62
							Relative expression to ACTB Reference
								IL-6	CCl2	TNF
							H21 mCh CA	0.257028	0.864537	1.93187
							H22 mCh CA	0.26005	0.95219	1.61328
							H23 mCh CA	0.217638	0.812252	1.97247
							H24 mCh CA	0.435275	0.757858	2.14355
							H21 Hoxa3 CA	0.192109	0.50698	1.08673
							H22 Hoxa3 CA	0.115023	0.371131	1.19748
							H23 Hoxa3 CA	0.203063	0.697372	1.76541
							H24 Hoxa3 CA	0.210224	0.650671	0.650671
								TNF	CCL2	IL-6
							CA macrophages + mCh	1.91529	0.846709	0.292498
							CA macrophages + Hoxa3	1.17507	0.556538	0.180105
							STDV mCh	0.221249	0.0827159	0.097126
							STDV Hoxa3	0.45891	0.147792	0.0440225
							SEM mCh	0.0836242	0.0312637	0.048563
							SEM Hoxa3	0.173452	0.0558599	0.0220113
							P value	0.0271251	0.0140297	0.0795977
									n=4 from each group
							Benjamini correction for multiple comparisons
								p value	Benjamini	adjusted p value
							CCL2	0.007	significant	0.0203445
							TNF	0.013563	significant	0.0203445
							IL-6	0.039798	significant	0.039798

## Sheet: Sheet2
Block Type	96well
Chemistry	TAQMAN
Experiment File Name	D:\Applied Biosystems\StepOne Software v2.3\experiments\Kim's Lab\salma\Year 3\Human macrophage\mq from healthy samples treated with Hox3 or mch and CA\healthy sampless H21 and H22 treated with Hoxa3 or mch and CA 100418 Salma repeat.eds
Experiment Run End Time	2018-04-10 15:58:47 PM BST
Instrument Type	steponeplus
Passive Reference	ROX
Well	Sample Name	Target Name	Cт	Cт Mean
A1	H21 mch CA	Tnf	27.5687	27.6507
A2	H21 mch CA	Tnf	27.7266
A3	H21 mch CA	Tnf	27.6567
A4	H21 Hox CA	Tnf	28.4208	28.5238
A5	H21 Hox CA	Tnf	28.4364
A6	H21 Hox CA	Tnf	28.7142
A7	H22 mch CA	Tnf	29.7003	29.4989
A8	H22 mch CA	Tnf	29.3497
A9	H22 mch CA	Tnf	29.4465
A10	H22 Hox CA	Tnf	32.9777	33.2139
A11	H22 Hox CA	Tnf	33.5584
A12	H22 Hox CA	Tnf	33.1056
B1	H21 mch CA	Ccl2	28.636	28.8156
B2	H21 mch CA	Ccl2	28.9616
B3	H21 mch CA	Ccl2	28.8491
B4	H21 Hox CA	Ccl2	29.4939	29.6209
B5	H21 Hox CA	Ccl2	29.6339
B6	H21 Hox CA	Ccl2	29.7349
B7	H22 mch CA	Ccl2	30.9101	30.2507
B8	H22 mch CA	Ccl2	29.9297
B9	H22 mch CA	Ccl2	29.9123
B10	H22 Hox CA	Ccl2	34.7052	34.9266
B11	H22 Hox CA	Ccl2	35.0817
B12	H22 Hox CA	Ccl2	34.9928
C1	H21 mch CA	IL6	30.549	30.5631
C2	H21 mch CA	IL6	30.611
C3	H21 mch CA	IL6	30.5294
C4	H21 Hox CA	IL6	31.2222	31.0196
C5	H21 Hox CA	IL6	30.9295
C6	H21 Hox CA	IL6	30.907
C7	H22 mch CA	IL6	31.778	32.1231
C8	H22 mch CA	IL6	32.3377
C9	H22 mch CA	IL6	32.2537
C10	H22 Hox CA	IL6	36.5365	36.5901
C11	H22 Hox CA	IL6	36.4837
C12	H22 Hox CA	IL6	36.75
E1	H21 mch CA	Actb	28.4084	28.6522
E2	H21 mch CA	Actb	28.7915
E3	H21 mch CA	Actb	28.7567
E4	H21 Hox CA	Actb	28.9022	28.6212
E5	H21 Hox CA	Actb	28.2305
E6	H21 Hox CA	Actb	28.7309
E7	H22 mch CA	Actb	30.1248	30.1852
E8	H22 mch CA	Actb	30.1658
E9	H22 mch CA	Actb	30.2651
E10	H22 Hox CA	Actb	32.992	33.4788
E11	H22 Hox CA	Actb	34.1509
E12	H22 Hox CA	Actb	33.2936
A1	H23 mch CA	Tnf	26.3537	26.322
A2	H23 mch CA	Tnf	26.3119
A3	H23 mch CA	Tnf	26.3004
A4	H23 Hoxa3 CA	Tnf	28.7459	28.765
A5	H23 Hoxa3 CA	Tnf	28.8673
A6	H23 Hoxa3 CA	Tnf	28.6818
A7	H24 mch CA	Tnf	24.7175	24.673
A8	H24 mch CA	Tnf	24.6071
A9	H24 mch CA	Tnf	24.6945
A10	H24 Hoxa3 CA	Tnf	23.6251	23.6245
A11	H24 Hoxa3 CA	Tnf	23.62
A12	H24 Hoxa3 CA	Tnf	23.6284
B1	H23 mch CA	Ccl2	27.5099	27.625
B2	H23 mch CA	Ccl2	27.7195
B3	H23 mch CA	Ccl2	27.6456
B4	H23 Hoxa3 CA	Ccl2	29.9685	30.1572
B5	H23 Hoxa3 CA	Ccl2	30.2645
B6	H23 Hoxa3 CA	Ccl2	30.2387
B7	H24 mch CA	Ccl2	27.002	26.1869
B8	H24 mch CA	Ccl2	25.7451
B9	H24 mch CA	Ccl2	25.8136
B10	H24 Hoxa3 CA	Ccl2	23.6536	23.6622
B11	H24 Hoxa3 CA	Ccl2	23.7322
B12	H24 Hoxa3 CA	Ccl2	23.6007
C1	H23 mch CA	IL6	29.8928	29.9516
C2	H23 mch CA	IL6	29.9809
C3	H23 mch CA	IL6	29.9812
C4	H23 Hoxa3 CA	IL6	31.9855	31.8845
C5	H23 Hoxa3 CA	IL6	31.8403
C6	H23 Hoxa3 CA	IL6	31.8277
C7	H24 mch CA	IL6	26.9718	26.9934
C8	H24 mch CA	IL6	27.0389
C9	H24 mch CA	IL6	26.9694
C10	H24 Hoxa3 CA	IL6	25.1715	25.2375
C11	H24 Hoxa3 CA	IL6	25.2301
C12	H24 Hoxa3 CA	IL6	25.3109
E1	H23 mch CA	Actb	27.2937	27.3757
E2	H23 mch CA	Actb	27.5199
E3	H23 mch CA	Actb	27.3134
E4	H23 Hoxa3 CA	Actb	29.5929	29.5874
E5	H23 Hoxa3 CA	Actb	29.4366
E6	H23 Hoxa3 CA	Actb	29.7328
E7	H24 mch CA	Actb	25.6962	25.7507
