# Supplementary material for: Dysregulation of macrophage development and phenotype in diabetic human macrophages can be rescued by Hoxa3 protein transduction
Source: PLoS One. 2019 Oct 18;14(10):e0223980. doi: 10.1371/journal.pone.0223980 (PMC6799902; doi:10.1371/journal.pone.0223980)
Supplement: S1 File datasets — Names of each file correspond to the respective panel. (ZIP) [file pone.0223980.s001.zip › Data files/Figure 7C KM.xlsx]

## Sheet: Results
Block Type	96well
Chemistry	TAQMAN
Experiment File Name	D:\Applied Biosystems\StepOne Software v2.3\experiments\Kim's Lab\salma\qRT-PCR for the paper_human mq treated with hoxa3\human db mq treated with hoxa3 or mch and CA 230719 Salma.eds
Experiment Run End Time	2019-07-23 17:05:14 PM BST
Instrument Type	steponeplus
Passive Reference	ROX
Well	Sample Name	Target Name	Task	Reporter	Quencher	RQ	RQ Min	RQ Max	Cт	Cт Mean	Cт SD	ΔCт	ΔCт Mean	ΔCт SE	HK Control ΔCт Mean	HK Control ΔCт SE	ΔΔCт	Automatic Ct Threshold	Ct Threshold	Automatic Baseline	Baseline Start	Baseline End	Efficiency	Comments	NOAMP	EXPFAIL		Ct values for all genes
A1	D43 HOXA CA	TNF	UNKNOWN	FAM	NFQ-MGB				15.4216	15.392	0.0259721							FALSE	0.1	TRUE	3	12	1		N	N
A2	D43 HOXA CA	TNF	UNKNOWN	FAM	NFQ-MGB				15.3811	15.392	0.0259721							FALSE	0.1	TRUE	3	11	1		N	N			ACTB	TNF	CCL2	IL6
A3	D43 HOXA CA	TNF	UNKNOWN	FAM	NFQ-MGB				15.3732	15.392	0.0259721							FALSE	0.1	TRUE	3	11	1		N	N		D66mCh	16.5684	16.1958	20.5461	20.3325
A4	D66 HOXA3 CA	TNF	UNKNOWN	FAM	NFQ-MGB				16.3491	16.1269	0.192472							FALSE	0.1	TRUE	3	12	1		N	N		D43 mCh	16.6684	16.4153	18.5644	20.4571
A5	D66 HOXA3 CA	TNF	UNKNOWN	FAM	NFQ-MGB				16.0212	16.1269	0.192472							FALSE	0.1	TRUE	3	12	1		N	N		D67 mCh	16.2865	16.1113	20.4978	20.1487
A6	D66 HOXA3 CA	TNF	UNKNOWN	FAM	NFQ-MGB				16.0104	16.1269	0.192472							FALSE	0.1	TRUE	3	12	1		N	N
A7	D67 HOXA3 CA	TNF	UNKNOWN	FAM	NFQ-MGB				15.2879	15.1299	0.304048							FALSE	0.1	TRUE	3	11	1		N	N		D66 Hoxa3	15.7963	16.1269	19.7606	19.3078
A8	D67 HOXA3 CA	TNF	UNKNOWN	FAM	NFQ-MGB				15.3224	15.1299	0.304048							FALSE	0.1	TRUE	3	11	1		N	N		D43 Hoxa3	15.077	15.392	18.0045	16.6945
A9	D67 HOXA3 CA	TNF	UNKNOWN	FAM	NFQ-MGB				14.7794	15.1299	0.304048							FALSE	0.1	TRUE	3	10	1		N	N		D67 Hoxa3	15.8835	15.1299	19.7924	19.7924
A10	D43 HOXA CA	RPL37A	UNKNOWN	FAM	NFQ-MGB	1	0.776246	1.28825	17.0461	16.8161	0.226475		1.42415	0.131612			0	FALSE	0.1	TRUE	3	12	1		N	N
A11	D43 HOXA CA	RPL37A	UNKNOWN	FAM	NFQ-MGB	1	0.776246	1.28825	16.5933	16.8161	0.226475		1.42415	0.131612			0	FALSE	0.1	TRUE	3	12	1		N	N
A12	D43 HOXA CA	RPL37A	UNKNOWN	FAM	NFQ-MGB	1	0.776246	1.28825	16.8089	16.8161	0.226475		1.42415	0.131612			0	FALSE	0.1	TRUE	3	13	1		N	N		Delta Ct value using ACTB reference
B1	D43 MCH CA	TNF	UNKNOWN	FAM	NFQ-MGB				16.4007	16.4153	0.141127							FALSE	0.1	TRUE	3	12	1		N	N
B2	D43 MCH CA	TNF	UNKNOWN	FAM	NFQ-MGB				16.5631	16.4153	0.141127							FALSE	0.1	TRUE	3	12	1		N	N
B3	D43 MCH CA	TNF	UNKNOWN	FAM	NFQ-MGB				16.282	16.4153	0.141127							FALSE	0.1	TRUE	3	11	1		N	N			TNF	CCL2	IL6
B4	D66 MCH CA	TNF	UNKNOWN	FAM	NFQ-MGB				16.0616	16.1958	0.118213							FALSE	0.1	TRUE	3	12	1		N	N		D66mCh	-0.372522	3.97776	3.76415
B5	D66 MCH CA	TNF	UNKNOWN	FAM	NFQ-MGB				16.2417	16.1958	0.118213							FALSE	0.1	TRUE	3	12	1		N	N		D43 mCh	-0.253172	1.89597	3.78865
B6	D66 MCH CA	TNF	UNKNOWN	FAM	NFQ-MGB				16.2842	16.1958	0.118213							FALSE	0.1	TRUE	3	12	1		N	N		D67 mCh	-0.175179	4.21135	3.86226
B7	D67 MCH CA	TNF	UNKNOWN	FAM	NFQ-MGB				15.9829	16.1113	0.111474							FALSE	0.1	TRUE	3	11	1		N	N
B8	D67 MCH CA	TNF	UNKNOWN	FAM	NFQ-MGB				16.1831	16.1113	0.111474							FALSE	0.1	TRUE	3	11	1		N	N		D66 Hoxa3	0.330624	3.96429	3.51151
B9	D67 MCH CA	TNF	UNKNOWN	FAM	NFQ-MGB				16.168	16.1113	0.111474							FALSE	0.1	TRUE	3	12	1		N	N		D43 Hoxa3	0.314935	2.92742	1.61741
B10	D66 HOXA3 CA	RPL37A	UNKNOWN	FAM	NFQ-MGB	0.978281	0.787213	1.21572	17.6138	17.5827	0.0346746		1.45583	0.112912			0.0316785	FALSE	0.1	TRUE	3	13	1		N	N		D67 Hoxa3	-0.753624	3.90889	3.90889
B11	D66 HOXA3 CA	RPL37A	UNKNOWN	FAM	NFQ-MGB	0.978281	0.787213	1.21572	17.5454	17.5827	0.0346746		1.45583	0.112912			0.0316785	FALSE	0.1	TRUE	3	13	1		N	N
B12	D66 HOXA3 CA	RPL37A	UNKNOWN	FAM	NFQ-MGB	0.978281	0.787213	1.21572	17.589	17.5827	0.0346746		1.45583	0.112912			0.0316785	FALSE	0.1	TRUE	3	14	1		N	N
C1	D43 HOXA CA	CCL2	UNKNOWN	FAM	NFQ-MGB	1	0.907375	1.10208	18.0483	18.0045	0.0835361		2.61248	0.0505068			0	FALSE	0.1	TRUE	3	14	1		N	N		Relative expression using ACTB reference
C2	D43 HOXA CA	CCL2	UNKNOWN	FAM	NFQ-MGB	1	0.907375	1.10208	17.9081	18.0045	0.0835361		2.61248	0.0505068			0	FALSE	0.1	TRUE	3	13	1		N	N
C3	D43 HOXA CA	CCL2	UNKNOWN	FAM	NFQ-MGB	1	0.907375	1.10208	18.0569	18.0045	0.0835361		2.61248	0.0505068			0	FALSE	0.1	TRUE	3	14	1		N	N			TNF	CCL2	IL6
C4	D66 HOXA3 CA	CCL2	UNKNOWN	FAM	NFQ-MGB	0.492711	0.390656	0.621428	19.6913	19.7606	0.0811744		3.63367	0.120602			1.02119	FALSE	0.1	TRUE	3	16	1		N	N		D21 mCh	0.325848	0.248158	0.314447
C5	D66 HOXA3 CA	CCL2	UNKNOWN	FAM	NFQ-MGB	0.492711	0.390656	0.621428	19.7406	19.7606	0.0811744		3.63367	0.120602			1.02119	FALSE	0.1	TRUE	3	16	1		N	N		D22 mCh	0.104515	0.215028	0.0573014
C6	D66 HOXA3 CA	CCL2	UNKNOWN	FAM	NFQ-MGB	0.492711	0.390656	0.621428	19.8499	19.7606	0.0811744		3.63367	0.120602			1.02119	FALSE	0.1	TRUE	3	16	1		N	N		D23 mCh	0.823124	0.12358	0.0760679
C7	D67 HOXA3 CA	CCL2	UNKNOWN	FAM	NFQ-MGB	0.24148	0.170328	0.342354	19.7806	19.7924	0.0790484		4.66251	0.181378			2.05002	FALSE	0.1	TRUE	3	16	1		N	N		D37 mCh	0.567237	0.118449	0.412418
C8	D67 HOXA3 CA	CCL2	UNKNOWN	FAM	NFQ-MGB	0.24148	0.170328	0.342354	19.8767	19.7924	0.0790484		4.66251	0.181378			2.05002	FALSE	0.1	TRUE	3	16	1		N	N		D66 mCh	1.29461	0.0634708	0.0736002
C9	D67 HOXA3 CA	CCL2	UNKNOWN	FAM	NFQ-MGB	0.24148	0.170328	0.342354	19.72	19.7924	0.0790484		4.66251	0.181378			2.05002	FALSE	0.1	TRUE	3	15	1		N	N		D43 mCh	1.19182	0.268692	0.0723607
C10	D67 HOXA3 CA	RPL37A	UNKNOWN	FAM	NFQ-MGB	0.603636	0.430152	0.847088	17.3055	17.2823	0.0234722		2.1524	0.176064			0.72825	FALSE	0.1	TRUE	3	13	1		N	N		D67 mCh	1.1291	0.0539832	0.0687614
C11	D67 HOXA3 CA	RPL37A	UNKNOWN	FAM	NFQ-MGB	0.603636	0.430152	0.847088	17.2585	17.2823	0.0234722		2.1524	0.176064			0.72825	FALSE	0.1	TRUE	3	13	1		N	N		D21 Hoxa3	0.0893038	0.185483	0.120952
C12	D67 HOXA3 CA	RPL37A	UNKNOWN	FAM	NFQ-MGB	0.603636	0.430152	0.847088	17.2829	17.2823	0.0234722		2.1524	0.176064			0.72825	FALSE	0.1	TRUE	3	13	1		N	N		D22 Hoxa3	0.328522	0.0631197	0.0302322
D1	D43 MCH CA	CCL2	UNKNOWN	FAM	NFQ-MGB	1.37873	1.0924	1.7401	18.5641	18.5644	0.15484		2.14914	0.120958			-0.463339	FALSE	0.1	TRUE	3	14	1		N	N		D23 Hoxa3	0.276768	0.0372038	0.0299607
D2	D43 MCH CA	CCL2	UNKNOWN	FAM	NFQ-MGB	1.37873	1.0924	1.7401	18.4097	18.5644	0.15484		2.14914	0.120958			-0.463339	FALSE	0.1	TRUE	3	14	1		N	N		D37 Hoxa3	0.0479994	0.0492335	0.446006
D3	D43 MCH CA	CCL2	UNKNOWN	FAM	NFQ-MGB	1.37873	1.0924	1.7401	18.7194	18.5644	0.15484		2.14914	0.120958			-0.463339	FALSE	0.1	TRUE	3	14	1		N	N		D66 Hoxa3	0.795193	0.0640662	0.0876862
D4	D66 MCH CA	CCL2	UNKNOWN	FAM	NFQ-MGB	0.299827	0.262448	0.342529	20.53	20.5461	0.019669		4.35028	0.0691884			1.7378	FALSE	0.1	TRUE	3	16	1		N	N		D43 Hoxa3	0.803887	0.13145	0.32592
D5	D66 MCH CA	CCL2	UNKNOWN	FAM	NFQ-MGB	0.299827	0.262448	0.342529	20.568	20.5461	0.019669		4.35028	0.0691884			1.7378	FALSE	0.1	TRUE	3	17	1		N	N
D6	D66 MCH CA	CCL2	UNKNOWN	FAM	NFQ-MGB	0.299827	0.262448	0.342529	20.5403	20.5461	0.019669		4.35028	0.0691884			1.7378	FALSE	0.1	TRUE	3	17	1		N	N
D7	D67 MCH CA	CCL2	UNKNOWN	FAM	NFQ-MGB	0.292389	0.236827	0.360986	20.3261	20.4978	0.153468		4.38652	0.109513			1.77404	FALSE	0.1	TRUE	3	16	1		N	N
D8	D67 MCH CA	CCL2	UNKNOWN	FAM	NFQ-MGB	0.292389	0.236827	0.360986	20.6217	20.4978	0.153468		4.38652	0.109513			1.77404	FALSE	0.1	TRUE	3	16	1		N	N			TNF	CCL2	IL6
D9	D67 MCH CA	CCL2	UNKNOWN	FAM	NFQ-MGB	0.292389	0.236827	0.360986	20.5457	20.4978	0.153468		4.38652	0.109513			1.77404	FALSE	0.1	TRUE	3	16	1		N	N		macrophages + mCh	0.77661	0.155909	0.153565
D10	D43 MCH CA	RPL37A	UNKNOWN	FAM	NFQ-MGB	0.774528	0.646729	0.92758	18.2971	18.208	0.0801416		1.79277	0.0937008			0.368611	FALSE	0.1	TRUE	3	14	1		N	N		macrophages + Hoxa3	0.390279	0.0884261	0.173459
D11	D43 MCH CA	RPL37A	UNKNOWN	FAM	NFQ-MGB	0.774528	0.646729	0.92758	18.1419	18.208	0.0801416		1.79277	0.0937008			0.368611	FALSE	0.1	TRUE	3	14	1		N	N		SD macrophages+ mCh	0.459326	0.0876613	0.146253
D12	D43 MCH CA	RPL37A	UNKNOWN	FAM	NFQ-MGB	0.774528	0.646729	0.92758	18.1851	18.208	0.0801416		1.79277	0.0937008			0.368611	FALSE	0.1	TRUE	3	14	1		N	N		SD macrophages+ Hoxa3	0.334505	0.0577317	0.172479
E1	D43 HOXA CA	IL6	UNKNOWN	FAM	NFQ-MGB	1	0.932964	1.07185	16.7209	16.6945	0.0567935		1.30248	0.0360557			0	FALSE	0.1	TRUE	3	12	1		N	N		SEM macrophages + mCh	0.173609	0.0331329	0.0552786		n=7
E2	D43 HOXA CA	IL6	UNKNOWN	FAM	NFQ-MGB	1	0.932964	1.07185	16.6293	16.6945	0.0567935		1.30248	0.0360557			0	FALSE	0.1	TRUE	3	12	1		N	N		SEM macrophages + Hoxa3	0.136561	0.0235689	0.0704144		n=6
E3	D43 HOXA CA	IL6	UNKNOWN	FAM	NFQ-MGB	1	0.932964	1.07185	16.7332	16.6945	0.0567935		1.30248	0.0360557			0	FALSE	0.1	TRUE	3	12	1		N	N
E4	D66 HOXA3 CA	IL6	UNKNOWN	FAM	NFQ-MGB	0.271984	0.211844	0.349197	19.3814	19.3078	0.116352		3.18088	0.12985			1.87841	FALSE	0.1	TRUE	3	15	1		N	N		pvalue	0.116305	0.136645	0.825873
E5	D66 HOXA3 CA	IL6	UNKNOWN	FAM	NFQ-MGB	0.271984	0.211844	0.349197	19.3684	19.3078	0.116352		3.18088	0.12985			1.87841	FALSE	0.1	TRUE	3	15	1		N	N
E6	D66 HOXA3 CA	IL6	UNKNOWN	FAM	NFQ-MGB	0.271984	0.211844	0.349197	19.1737	19.3078	0.116352		3.18088	0.12985			1.87841	FALSE	0.1	TRUE	3	14	1		N	N		Benjamini correction for multiple comparisons	p value		Adj p val
E7	D67 HOXA3 CA	IL6	UNKNOWN	FAM	NFQ-MGB	0.148057	0.102145	0.214605	19.1852	19.1882	0.138446		4.05825	0.192884			2.75578	FALSE	0.1	TRUE	3	15	1		N	N		TNF	0.116305	significant	0.2
E8	D67 HOXA3 CA	IL6	UNKNOWN	FAM	NFQ-MGB	0.148057	0.102145	0.214605	19.0512	19.1882	0.138446		4.05825	0.192884			2.75578	FALSE	0.1	TRUE	3	14	1		N	N		CCL2	0.136645	significant	0.2
E9	D67 HOXA3 CA	IL6	UNKNOWN	FAM	NFQ-MGB	0.148057	0.102145	0.214605	19.328	19.1882	0.138446		4.05825	0.192884			2.75578	FALSE	0.1	TRUE	3	15	1		N	N		IL6	0.825873	not significant	0.82
E10	D66 MCH CA	RPL37A	UNKNOWN	FAM	NFQ-MGB	0.773766	0.568853	1.05249	18.25	17.99	0.250382		1.79418	0.15986			0.37003	FALSE	0.1	TRUE	3	14	1		N	N
E11	D66 MCH CA	RPL37A	UNKNOWN	FAM	NFQ-MGB	0.773766	0.568853	1.05249	17.7505	17.99	0.250382		1.79418	0.15986			0.37003	FALSE	0.1	TRUE	3	14	1		N	N
E12	D66 MCH CA	RPL37A	UNKNOWN	FAM	NFQ-MGB	0.773766	0.568853	1.05249	17.9696	17.99	0.250382		1.79418	0.15986			0.37003	FALSE	0.1	TRUE	3	14	1		N	N
F1	D43 MCH CA	IL6	UNKNOWN	FAM	NFQ-MGB	0.149753	0.127359	0.176084	20.463	20.4571	0.0365286		4.04182	0.0841649			2.73935	FALSE	0.1	TRUE	3	16	1		N	N
F2	D43 MCH CA	IL6	UNKNOWN	FAM	NFQ-MGB	0.149753	0.127359	0.176084	20.418	20.4571	0.0365286		4.04182	0.0841649			2.73935	FALSE	0.1	TRUE	3	16	1		N	N
F3	D43 MCH CA	IL6	UNKNOWN	FAM	NFQ-MGB	0.149753	0.127359	0.176084	20.4903	20.4571	0.0365286		4.04182	0.0841649			2.73935	FALSE	0.1	TRUE	3	16	1		N	N
F4	D66 MCH CA	IL6	UNKNOWN	FAM	NFQ-MGB	0.140224	0.122849	0.160057	20.3359	20.3325	0.0141683		4.13667	0.0687385			2.83419	FALSE	0.1	TRUE	3	16	1		N	N
F5	D66 MCH CA	IL6	UNKNOWN	FAM	NFQ-MGB	0.140224	0.122849	0.160057	20.3447	20.3325	0.0141683		4.13667	0.0687385			2.83419	FALSE	0.1	TRUE	3	15	1		N	N
F6	D66 MCH CA	IL6	UNKNOWN	FAM	NFQ-MGB	0.140224	0.122849	0.160057	20.317	20.3325	0.0141683		4.13667	0.0687385			2.83419	FALSE	0.1	TRUE	3	15	1		N	N
F7	D67 MCH CA	IL6	UNKNOWN	FAM	NFQ-MGB	0.150209	0.130206	0.173284	20.1495	20.1487	0.0641532		4.03744	0.0742566			2.73496	FALSE	0.1	TRUE	3	15	1		N	N
F8	D67 MCH CA	IL6	UNKNOWN	FAM	NFQ-MGB	0.150209	0.130206	0.173284	20.2125	20.1487	0.0641532		4.03744	0.0742566			2.73496	FALSE	0.1	TRUE	3	16	1		N	N
F9	D67 MCH CA	IL6	UNKNOWN	FAM	NFQ-MGB	0.150209	0.130206	0.173284	20.0842	20.1487	0.0641532		4.03744	0.0742566			2.73496	FALSE	0.1	TRUE	3	15	1		N	N
F10	D67 MCH CA	RPL37A	UNKNOWN	FAM	NFQ-MGB	0.927218	0.65193	1.31875	17.8316	17.6445	0.296784		1.53317	0.183037			0.10902	FALSE	0.1	TRUE	3	14	1		N	N
F11	D67 MCH CA	RPL37A	UNKNOWN	FAM	NFQ-MGB	0.927218	0.65193	1.31875	17.3023	17.6445	0.296784		1.53317	0.183037			0.10902	FALSE	0.1	TRUE	3	12	1		N	N
F12	D67 MCH CA	RPL37A	UNKNOWN	FAM	NFQ-MGB	0.927218	0.65193	1.31875	17.7995	17.6445	0.296784		1.53317	0.183037			0.10902	FALSE	0.1	TRUE	3	14	1		N	N
G1	D43 HOXA CA	ACTB	UNKNOWN	FAM	NFQ-MGB	1	0.93176	1.07324	15.1128	15.077	0.058069		-0.314935	0.0367268			0	FALSE	0.1	TRUE	3	11	1		N	N
G2	D43 HOXA CA	ACTB	UNKNOWN	FAM	NFQ-MGB	1	0.93176	1.07324	15.01	15.077	0.058069		-0.314935	0.0367268			0	FALSE	0.1	TRUE	3	10	1		N	N
G3	D43 HOXA CA	ACTB	UNKNOWN	FAM	NFQ-MGB	1	0.93176	1.07324	15.1083	15.077	0.058069		-0.314935	0.0367268			0	FALSE	0.1	TRUE	3	10	1		N	N
G4	D66 HOXA3 CA	ACTB	UNKNOWN	FAM	NFQ-MGB	1.01093	0.700697	1.45853	15.8618	15.7963	0.267937		-0.330624	0.190469			-0.0156895	FALSE	0.1	TRUE	3	11	1		N	N
G5	D66 HOXA3 CA	ACTB	UNKNOWN	FAM	NFQ-MGB	1.01093	0.700697	1.45853	15.5017	15.7963	0.267937		-0.330624	0.190469			-0.0156895	FALSE	0.1	TRUE	3	11	1		N	N
G6	D66 HOXA3 CA	ACTB	UNKNOWN	FAM	NFQ-MGB	1.01093	0.700697	1.45853	16.0254	15.7963	0.267937		-0.330624	0.190469			-0.0156895	FALSE	0.1	TRUE	3	12	1		N	N
G7	D67 HOXA3 CA	ACTB	UNKNOWN	FAM	NFQ-MGB	0.476795	0.339139	0.670326	15.9287	15.8835	0.0395699		0.753623	0.177022			1.06856	FALSE	0.1	TRUE	3	11	1		N	N
G8	D67 HOXA3 CA	ACTB	UNKNOWN	FAM	NFQ-MGB	0.476795	0.339139	0.670326	15.8669	15.8835	0.0395699		0.753623	0.177022			1.06856	FALSE	0.1	TRUE	3	11	1		N	N
G9	D67 HOXA3 CA	ACTB	UNKNOWN	FAM	NFQ-MGB	0.476795	0.339139	0.670326	15.855	15.8835	0.0395699		0.753623	0.177022			1.06856	FALSE	0.1	TRUE	3	11	1		N	N
G10	D43 HOXA3 RNA	RPL37A	UNKNOWN	FAM	NFQ-MGB				33.8297	33.8297								FALSE	0.1	TRUE	3	30	1		N	N
G11	D66 HOXA3 RNA	RPL37A	UNKNOWN	FAM	NFQ-MGB				Undetermined									FALSE	0.1	TRUE	3	39	1		Y	Y
G12	D67 HOXA3 RNA	RPL37A	UNKNOWN	FAM	NFQ-MGB				Undetermined									FALSE	0.1	TRUE	3	39	1		N	Y
H1	D43 MCH CA	ACTB	UNKNOWN	FAM	NFQ-MGB	0.674502	0.57113	0.796583	16.6744	16.6684	0.0499999		0.253171	0.0864424			0.568106	FALSE	0.1	TRUE	3	12	1		N	N
H2	D43 MCH CA	ACTB	UNKNOWN	FAM	NFQ-MGB	0.674502	0.57113	0.796583	16.6157	16.6684	0.0499999		0.253171	0.0864424			0.568106	FALSE	0.1	TRUE	3	12	1		N	N
H3	D43 MCH CA	ACTB	UNKNOWN	FAM	NFQ-MGB	0.674502	0.57113	0.796583	16.7152	16.6684	0.0499999		0.253171	0.0864424			0.568106	FALSE	0.1	TRUE	3	12	1		N	N
H4	D66 MCH CA	ACTB	UNKNOWN	FAM	NFQ-MGB	0.620948	0.515495	0.747974	16.5943	16.5684	0.118681		0.37252	0.0967116			0.687455	FALSE	0.1	TRUE	3	12	1		N	N
H5	D66 MCH CA	ACTB	UNKNOWN	FAM	NFQ-MGB	0.620948	0.515495	0.747974	16.4389	16.5684	0.118681		0.37252	0.0967116			0.687455	FALSE	0.1	TRUE	3	12	1		N	N
H6	D66 MCH CA	ACTB	UNKNOWN	FAM	NFQ-MGB	0.620948	0.515495	0.747974	16.6719	16.5684	0.118681		0.37252	0.0967116			0.687455	FALSE	0.1	TRUE	3	12	1		N	N
H7	D67 MCH CA	ACTB	UNKNOWN	FAM	NFQ-MGB	0.711969	0.604788	0.838145	16.3848	16.2865	0.0955833		0.175179	0.0847795			0.490113	FALSE	0.1	TRUE	3	12	1		N	N
H8	D67 MCH CA	ACTB	UNKNOWN	FAM	NFQ-MGB	0.711969	0.604788	0.838145	16.1939	16.2865	0.0955833		0.175179	0.0847795			0.490113	FALSE	0.1	TRUE	3	12	1		N	N
H9	D67 MCH CA	ACTB	UNKNOWN	FAM	NFQ-MGB	0.711969	0.604788	0.838145	16.2807	16.2865	0.0955833		0.175179	0.0847795			0.490113	FALSE	0.1	TRUE	3	12	1		N	N
H10	D43 MCH RNA	RPL37A	UNKNOWN	FAM	NFQ-MGB				34.6768	34.6768								FALSE	0.1	TRUE	3	31	1		N	N
H11	D66 MCH RNA	RPL37A	UNKNOWN	FAM	NFQ-MGB				Undetermined									FALSE	0.1	TRUE	3	39	1		Y	Y
H12	D67 MCH RNA	RPL37A	UNKNOWN	FAM	NFQ-MGB				Undetermined									FALSE	0.1	TRUE	3	39	1		N	Y
Analysis Type	Singleplex
Endogenous Control	TNF
RQ Min/Max Confidence Level	95.0
Reference Sample	D43 HOXA CA
