# Supplementary material for: Dysregulation of macrophage development and phenotype in diabetic human macrophages can be rescued by Hoxa3 protein transduction
Source: PLoS One. 2019 Oct 18;14(10):e0223980. doi: 10.1371/journal.pone.0223980 (PMC6799902; doi:10.1371/journal.pone.0223980)
Supplement: S1 File datasets — Names of each file correspond to the respective panel. (ZIP) [file pone.0223980.s001.zip › Data files/Figure 8A and 8C KM.xlsx]

## Sheet: Results
Block Type	96well
Chemistry	TAQMAN
Experiment File Name	D:\Applied Biosystems\StepOne Software v2.3\experiments\Kim's Lab\Hadeel\human primary macrophages\transcription factors in human healthy and db plate II.eds
Experiment Run End Time	2018-08-07 17:33:43 PM BST
Instrument Type	steponeplus
Passive Reference	ROX
Well	Sample Name	Target Name	Task	Reporter	Quencher	Cт	Cт Mean	Cт SD	Quantity	Quantity Mean	Quantity SD	Automatic Ct Threshold	Ct Threshold	Automatic Baseline	Baseline Start	Baseline End	Comments	BADROX	HIGHSD	NOSIGNAL	EXPFAIL
A1	H11 NA	RPL37A	UNKNOWN	FAM	NFQ-MGB	22.8019	22.8022	0.000360103				FALSE	0.2	TRUE	3	18		N	N	N	N
A2	H11 NA	RPL37A	UNKNOWN	FAM	NFQ-MGB	22.8024	22.8022	0.000360103				FALSE	0.2	TRUE	3	17		N	N	N	N
A3	H12 NA	RPL37A	UNKNOWN	FAM	NFQ-MGB	17.2748	17.7539	0.67746				FALSE	0.2	TRUE	3	11		N	Y	N	N
A4	H12 NA	RPL37A	UNKNOWN	FAM	NFQ-MGB	18.2329	17.7539	0.67746				FALSE	0.2	TRUE	3	12		N	Y	N	N
A5	H17 NA	RPL37A	UNKNOWN	FAM	NFQ-MGB	25.4221	25.3814	0.0576137				FALSE	0.2	TRUE	3	20		N	N	N	N
A6	H17 NA	RPL37A	UNKNOWN	FAM	NFQ-MGB	25.3406	25.3814	0.0576137				FALSE	0.2	TRUE	3	20		N	N	N	N
A7	DB21 NA	RPL37A	UNKNOWN	FAM	NFQ-MGB	26.7766	26.7078	0.0973869				FALSE	0.2	TRUE	3	21		N	N	N	N
A8	DB21 NA	RPL37A	UNKNOWN	FAM	NFQ-MGB	26.6389	26.7078	0.0973869				FALSE	0.2	TRUE	3	20		N	N	N	N
A9	DB 22 NA	RPL37A	UNKNOWN	FAM	NFQ-MGB	23.9815	23.9726	0.0125011				FALSE	0.2	TRUE	3	19		N	N	N	N
A10	DB 22 NA	RPL37A	UNKNOWN	FAM	NFQ-MGB	23.9638	23.9726	0.0125011				FALSE	0.2	TRUE	3	18		N	N	N	N
A11	DB23 NA	RPL37A	UNKNOWN	FAM	NFQ-MGB	23.9132	23.8735	0.0561221				FALSE	0.2	TRUE	3	18		N	N	N	N
A12	DB23 NA	RPL37A	UNKNOWN	FAM	NFQ-MGB	23.8338	23.8735	0.0561221				FALSE	0.2	TRUE	3	19		N	N	N	N
B1	H11 NA	ACTB	UNKNOWN	FAM	NFQ-MGB	20.4209	20.4568	0.0508109				FALSE	0.2	TRUE	3	14		N	N	N	N
B2	H11 NA	ACTB	UNKNOWN	FAM	NFQ-MGB	20.4927	20.4568	0.0508109				FALSE	0.2	TRUE	3	15		N	N	N	N
B3	H12 NA	ACTB	UNKNOWN	FAM	NFQ-MGB	15.902	16.4179	0.729503				FALSE	0.2	TRUE	3	10		N	Y	N	N
B4	H12 NA	ACTB	UNKNOWN	FAM	NFQ-MGB	16.9337	16.4179	0.729503				FALSE	0.2	TRUE	3	10		N	Y	N	N
B5	H17 NA	ACTB	UNKNOWN	FAM	NFQ-MGB	24.281	24.3667	0.121077				FALSE	0.2	TRUE	3	19		N	N	N	N
B6	H17 NA	ACTB	UNKNOWN	FAM	NFQ-MGB	24.4523	24.3667	0.121077				FALSE	0.2	TRUE	3	19		N	N	N	N
B7	DB21 NA	ACTB	UNKNOWN	FAM	NFQ-MGB	28.9113	28.4028	0.719062				FALSE	0.2	TRUE	3	24		N	Y	N	N
B8	DB21 NA	ACTB	UNKNOWN	FAM	NFQ-MGB	27.8944	28.4028	0.719062				FALSE	0.2	TRUE	3	23		N	Y	N	N
B9	DB 22 NA	ACTB	UNKNOWN	FAM	NFQ-MGB	22.2591	22.3188	0.0843544				FALSE	0.2	TRUE	3	17		N	N	N	N
B10	DB 22 NA	ACTB	UNKNOWN	FAM	NFQ-MGB	22.3784	22.3188	0.0843544				FALSE	0.2	TRUE	3	17		N	N	N	N
B11	DB23 NA	ACTB	UNKNOWN	FAM	NFQ-MGB	23.3641	23.2707	0.132038				FALSE	0.2	TRUE	3	18		N	N	N	N
B12	DB23 NA	ACTB	UNKNOWN	FAM	NFQ-MGB	23.1773	23.2707	0.132038				FALSE	0.2	TRUE	3	18		N	N	N	N
C1	H11 NA	SPI1	UNKNOWN	FAM	NFQ-MGB	20.8958	20.8717	0.0341679				FALSE	0.2	TRUE	3	15		N	N	N	N
C2	H11 NA	SPI1	UNKNOWN	FAM	NFQ-MGB	20.8475	20.8717	0.0341679				FALSE	0.2	TRUE	3	15		N	N	N	N
C3	H12 NA	SPI1	UNKNOWN	FAM	NFQ-MGB	18.2082	18.6277	0.593344				FALSE	0.2	TRUE	3	13		N	Y	N	N
C4	H12 NA	SPI1	UNKNOWN	FAM	NFQ-MGB	19.0473	18.6277	0.593344				FALSE	0.2	TRUE	3	13		N	Y	N	N
C5	H17 NA	SPI1	UNKNOWN	FAM	NFQ-MGB	22.9761	22.9859	0.013812				FALSE	0.2	TRUE	3	18		N	N	N	N
C6	H17 NA	SPI1	UNKNOWN	FAM	NFQ-MGB	22.9957	22.9859	0.013812				FALSE	0.2	TRUE	3	18		N	N	N	N
C7	DB21 NA	SPI1	UNKNOWN	FAM	NFQ-MGB	25.8372	26.1972	0.50904				FALSE	0.2	TRUE	3	21		N	Y	N	N
C8	DB21 NA	SPI1	UNKNOWN	FAM	NFQ-MGB	26.5571	26.1972	0.50904				FALSE	0.2	TRUE	3	21		N	Y	N	N
C9	DB 22 NA	SPI1	UNKNOWN	FAM	NFQ-MGB	22.1525	22.1525					FALSE	0.2	TRUE	3	17		N	N	N	N
C10	DB 22 NA	SPI1	UNKNOWN	FAM	NFQ-MGB	Undetermined	22.1525					FALSE	0.2	TRUE	3	39		Y	N	Y	Y
C11	DB23 NA	SPI1	UNKNOWN	FAM	NFQ-MGB	22.6758	22.661	0.0208549				FALSE	0.2	TRUE	3	18		N	N	N	N
C12	DB23 NA	SPI1	UNKNOWN	FAM	NFQ-MGB	22.6463	22.661	0.0208549				FALSE	0.2	TRUE	3	17		N	N	N	N
D1	H11 NA	CEPBa	UNKNOWN	FAM	NFQ-MGB	24.8039	24.7654	0.0545414				FALSE	0.2	TRUE	3	19		N	N	N	N
D2	H11 NA	CEPBa	UNKNOWN	FAM	NFQ-MGB	24.7268	24.7654	0.0545414				FALSE	0.2	TRUE	3	19		N	N	N	N
D3	H12 NA	CEPBa	UNKNOWN	FAM	NFQ-MGB	20.6462	20.7657	0.1689				FALSE	0.2	TRUE	3	15		N	N	N	N
D4	H12 NA	CEPBa	UNKNOWN	FAM	NFQ-MGB	20.8851	20.7657	0.1689				FALSE	0.2	TRUE	3	15		N	N	N	N
D5	H17 NA	CEPBa	UNKNOWN	FAM	NFQ-MGB	27.6099	27.4964	0.160545				FALSE	0.2	TRUE	3	22		N	N	N	N
D6	H17 NA	CEPBa	UNKNOWN	FAM	NFQ-MGB	27.3829	27.4964	0.160545				FALSE	0.2	TRUE	3	22		N	N	N	N
D7	DB21 NA	CEPBa	UNKNOWN	FAM	NFQ-MGB	31.9148	31.5887	0.461165				FALSE	0.2	TRUE	3	27		N	N	N	N
D8	DB21 NA	CEPBa	UNKNOWN	FAM	NFQ-MGB	31.2626	31.5887	0.461165				FALSE	0.2	TRUE	3	26		N	N	N	N
D9	DB 22 NA	CEPBa	UNKNOWN	FAM	NFQ-MGB	Undetermined	25.516					FALSE	0.2	TRUE	3	39		Y	N	Y	Y
D10	DB 22 NA	CEPBa	UNKNOWN	FAM	NFQ-MGB	25.516	25.516					FALSE	0.2	TRUE	3	21		N	N	N	N
D11	DB23 NA	CEPBa	UNKNOWN	FAM	NFQ-MGB	26.6322	26.5461	0.121821				FALSE	0.2	TRUE	3	21		N	N	N	N
D12	DB23 NA	CEPBa	UNKNOWN	FAM	NFQ-MGB	26.4599	26.5461	0.121821				FALSE	0.2	TRUE	3	22		N	N	N	N
E1	H11 NA	CSF1R	UNKNOWN	FAM	NFQ-MGB	29.0268	28.7615	0.375204				FALSE	0.2	TRUE	3	24		N	N	N	N
E2	H11 NA	CSF1R	UNKNOWN	FAM	NFQ-MGB	28.4962	28.7615	0.375204				FALSE	0.2	TRUE	3	22		N	N	N	N
E3	H12 NA	CSF1R	UNKNOWN	FAM	NFQ-MGB	24.3087	25.1783	1.22971				FALSE	0.2	TRUE	3	18		N	Y	N	N
E4	H12 NA	CSF1R	UNKNOWN	FAM	NFQ-MGB	26.0478	25.1783	1.22971				FALSE	0.2	TRUE	3	19		N	Y	N	N
E5	H17 NA	CSF1R	UNKNOWN	FAM	NFQ-MGB	31.7687	31.637	0.186299				FALSE	0.2	TRUE	3	26		N	N	N	N
E6	H17 NA	CSF1R	UNKNOWN	FAM	NFQ-MGB	31.5052	31.637	0.186299				FALSE	0.2	TRUE	3	25		N	N	N	N
E7	DB21 NA	CSF1R	UNKNOWN	FAM	NFQ-MGB	34.5807	34.6186	0.0535784				FALSE	0.2	TRUE	3	29		N	N	N	N
E8	DB21 NA	CSF1R	UNKNOWN	FAM	NFQ-MGB	34.6564	34.6186	0.0535784				FALSE	0.2	TRUE	3	29		N	N	N	N
E9	DB 22 NA	CSF1R	UNKNOWN	FAM	NFQ-MGB	29.1422	29.0781	0.0907567				FALSE	0.2	TRUE	3	24		N	N	N	N
E10	DB 22 NA	CSF1R	UNKNOWN	FAM	NFQ-MGB	29.0139	29.0781	0.0907567				FALSE	0.2	TRUE	3	24		N	N	N	N
E11	DB23 NA	CSF1R	UNKNOWN	FAM	NFQ-MGB	29.864	29.7624	0.143682				FALSE	0.2	TRUE	3	25		N	N	N	N
E12	DB23 NA	CSF1R	UNKNOWN	FAM	NFQ-MGB	29.6608	29.7624	0.143682				FALSE	0.2	TRUE	3	24		N	N	N	N
F1	H11 NA	MCSF	UNKNOWN	FAM	NFQ-MGB	23.9537	23.7594	0.27475				FALSE	0.2	TRUE	3	18		N	N	N	N
F2	H11 NA	MCSF	UNKNOWN	FAM	NFQ-MGB	23.5651	23.7594	0.27475				FALSE	0.2	TRUE	3	18		N	N	N	N
F3	H12 NA	MCSF	UNKNOWN	FAM	NFQ-MGB	18.2742	18.3385	0.0910116				FALSE	0.2	TRUE	3	13		N	N	N	N
F4	H12 NA	MCSF	UNKNOWN	FAM	NFQ-MGB	18.4029	18.3385	0.0910116				FALSE	0.2	TRUE	3	13		N	N	N	N
F5	H17 NA	MCSF	UNKNOWN	FAM	NFQ-MGB	29.8277	30.01	0.257807				FALSE	0.2	TRUE	3	24		N	N	N	N
F6	H17 NA	MCSF	UNKNOWN	FAM	NFQ-MGB	30.1923	30.01	0.257807				FALSE	0.2	TRUE	3	25		N	N	N	N
F7	DB21 NA	MCSF	UNKNOWN	FAM	NFQ-MGB	35.0744	35.4289	0.501441				FALSE	0.2	TRUE	3	30		N	Y	N	N
F8	DB21 NA	MCSF	UNKNOWN	FAM	NFQ-MGB	35.7835	35.4289	0.501441				FALSE	0.2	TRUE	3	30		N	Y	N	N
F9	DB 22 NA	MCSF	UNKNOWN	FAM	NFQ-MGB	25.2811	25.4012	0.169848				FALSE	0.2	TRUE	3	20		N	N	N	N
F10	DB 22 NA	MCSF	UNKNOWN	FAM	NFQ-MGB	25.5213	25.4012	0.169848				FALSE	0.2	TRUE	3	20		N	N	N	N
F11	DB23 NA	MCSF	UNKNOWN	FAM	NFQ-MGB	26.2688	26.297	0.039792				FALSE	0.2	TRUE	3	21		N	N	N	N
F12	DB23 NA	MCSF	UNKNOWN	FAM	NFQ-MGB	26.3251	26.297	0.039792				FALSE	0.2	TRUE	3	21		N	N	N	N
G1	H11 NA	RUNX1	UNKNOWN	FAM	NFQ-MGB	30.1116	30.0616	0.0706948				FALSE	0.2	TRUE	3	25		N	N	N	N
G2	H11 NA	RUNX1	UNKNOWN	FAM	NFQ-MGB	30.0116	30.0616	0.0706948				FALSE	0.2	TRUE	3	25		N	N	N	N
G3	H12 NA	RUNX1	UNKNOWN	FAM	NFQ-MGB	25.2414	25.2552	0.0195534				FALSE	0.2	TRUE	3	20		N	N	N	N
G4	H12 NA	RUNX1	UNKNOWN	FAM	NFQ-MGB	25.269	25.2552	0.0195534				FALSE	0.2	TRUE	3	20		N	N	N	N
G5	H17 NA	RUNX1	UNKNOWN	FAM	NFQ-MGB	35.2145	34.6186	0.842732				FALSE	0.2	TRUE	3	30		N	Y	N	N
G6	H17 NA	RUNX1	UNKNOWN	FAM	NFQ-MGB	34.0227	34.6186	0.842732				FALSE	0.2	TRUE	3	28		N	Y	N	N
G7	DB21 NA	RUNX1	UNKNOWN	FAM	NFQ-MGB	Undetermined	35.2714					FALSE	0.2	TRUE	3	39		N	N	N	Y
G8	DB21 NA	RUNX1	UNKNOWN	FAM	NFQ-MGB	35.2714	35.2714					FALSE	0.2	TRUE	3	30		N	N	N	N
G9	DB 22 NA	RUNX1	UNKNOWN	FAM	NFQ-MGB	31.5265	31.7973	0.382832				FALSE	0.2	TRUE	3	27		N	N	N	N
G10	DB 22 NA	RUNX1	UNKNOWN	FAM	NFQ-MGB	32.068	31.7973	0.382832				FALSE	0.2	TRUE	3	27		N	N	N	N
G11	DB23 NA	RUNX1	UNKNOWN	FAM	NFQ-MGB	31.7877	31.8649	0.109145				FALSE	0.2	TRUE	3	27		N	N	N	N
G12	DB23 NA	RUNX1	UNKNOWN	FAM	NFQ-MGB	31.9421	31.8649	0.109145				FALSE	0.2	TRUE	3	27		N	N	N	N
H1	DB30 NA	ACTB	UNKNOWN	FAM	NFQ-MGB	22.1809	22.1608	0.0283928				FALSE	0.2	TRUE	3	16		N	N	N	N
H2	DB30 NA	ACTB	UNKNOWN	FAM	NFQ-MGB	22.1407	22.1608	0.0283928				FALSE	0.2	TRUE	3	17		N	N	N	N
H3	DB30 NA	SPI1	UNKNOWN	FAM	NFQ-MGB	22.0209	21.7735	0.349809				FALSE	0.2	TRUE	3	16		N	N	N	N
H4	DB30 NA	SPI1	UNKNOWN	FAM	NFQ-MGB	21.5262	21.7735	0.349809				FALSE	0.2	TRUE	3	16		N	N	N	N
H5	DB30 NA	MCSF	UNKNOWN	FAM	NFQ-MGB	24.8865	24.8864	0.000152403				FALSE	0.2	TRUE	3	19		N	N	N	N
H6	DB30 NA	MCSF	UNKNOWN	FAM	NFQ-MGB	24.8863	24.8864	0.000152403				FALSE	0.2	TRUE	3	19		N	N	N	N
H7	DB30 NA	RUNX1	UNKNOWN	FAM	NFQ-MGB	31.7075	32.0087	0.425952				FALSE	0.2	TRUE	3	26		N	N	N	N
H8	DB30 NA	RUNX1	UNKNOWN	FAM	NFQ-MGB	32.3099	32.0087	0.425952				FALSE	0.2	TRUE	3	27		N	N	N	N
H9	DB30 NA	CEPBa	UNKNOWN	FAM	NFQ-MGB	26.1298	26.0079	0.172438				FALSE	0.2	TRUE	3	21		N	N	N	N
H10	DB30 NA	CEPBa	UNKNOWN	FAM	NFQ-MGB	25.8859	26.0079	0.172438				FALSE	0.2	TRUE	3	21		N	N	N	N
H11	DB30 NA	CSF1R	UNKNOWN	FAM	NFQ-MGB	29.9834	29.9553	0.0397866				FALSE	0.2	TRUE	3	25		N	N	N	N
H12	DB30 NA	CSF1R	UNKNOWN	FAM	NFQ-MGB	29.9272	29.9553	0.0397866				FALSE	0.2	TRUE	3	25		N	N	N	N

## Sheet: Figure 8C
		Relative expresstion to ACTB reference gene
			SPI1	CEPBa	CSF1R	CSF1	RUNX1
		H1	3.05003	0.153017	0.0146467	0.163282	0.0045291
		H2	6.58567	0.125333	0.0133455	0.084256	0.00665686
		H3	0.750085	0.0510067	0.00903795	0.101349	0.00100844
		H4	2.60402	0.0504646	0.00316243	0.264133	0.00218625
		H5	0.27907	0.049111	0.00230601	0.0621958	0.0012843
		H6	0.0105396	0.114247	0.00647767	0.0200068	0.00082009
		DB1	0.15053	0.0260928	0.00343807	0.0894106	6.43575e-06
		DB2	0.250185	0.0352449	0.00476213	0.0804112	0.00118103
		DB3	0.749263	0.0379485	0.00520175	4.48784e-06	5.00547e-06
		DB4	0.00269818	6.42782e-05	0.00450429	0.000113097	0.000126142
		DB5	1.12213	0.109027	7.87019e-06	0.272805	0.00247918
		DB6	1.52594	0.103279	0.00923109	0.122747	0.00258752
		DB7	1.30794	0.0694902	0.0111121	0.151187	0.00108514
		TTEST pval	0.151514	0.16168	0.294352	0.794687	0.119033
		benjamini pval	0.27	0.27	0.3675	0.7947	0.27
		sample	SPI1	CEPBA	CSF1R	CSF1	RUNX1
		Healthy	2.21324	0.09053	0.00816271	0.11587	0.00274751
		Diabetic	0.729812	0.0544495	0.00546532	0.102383	0.00106721
		STDV H	2.47809	0.0459592	0.00513445	0.0866151	0.0023517
		STDV db	0.607816	0.0408089	0.00368438	0.0943678	0.00111486
		SEM H	1.01168	0.0187628	0.00209613	0.0353605	0.000960077
		SEM Db	0.229733	0.0154243	0.00139256	0.0356677	0.000421376

## Sheet: Figure 8A
	Relative expresstion to RPL reference gene
		CD11b	CD11c	CD14	CD68
	H1	0.129114	0.133298	0.315713	3.25243
	H2	0.0603525	0.0553413	0.42848	5.95958
	H3	0.0916586	0.154694	0.793095	0.898564
	H4	0.179805	0.202094	0.346672
	H5	0.0347274	0.0273163	0.244726
	H6	0.0171652	0.02575	0.988644
	DB1	0.0217218	0.00649182	0.230797	0.569586
	DB2	0.0606022	0.0977994	0.139601	0.583451
	DB3	0.0802034	0.0738922	0.368452	0.65935
	DB4	0.0584847	0.0732801	0.23984
	DB5	0.132402	0.286393	0.808548
	DB6	0.041835	0.0550403	0.599274
	DB7	0.0618708	0.0526796	0.368452
	DB8	0.0543415	0.0459398	0.23984
		CD68	CD11b	CD11c	CD14
	Healthy	3.37019	0.0854705	0.0997491	0.519555
	Diabetic	0.604129	0.0639327	0.0864395	0.37435
	STDV healthy	2.53256	0.0611775	0.07391	0.300045
	STDV db	0.0483229	0.0324254	0.0850198	0.223954
	SEM Healthy	1.46218	0.0249756	0.0301736	0.122493
	SEM db	0.0278992	0.0122557	0.0321345	0.0846468
	ttest p val	0.131538	0.408999	0.76496	0.318609
	Benjamini p val	0.52	0.53	0.76	0.53
