# Supplementary material for: Dysregulation of macrophage development and phenotype in diabetic human macrophages can be rescued by Hoxa3 protein transduction
Source: PLoS One. 2019 Oct 18;14(10):e0223980. doi: 10.1371/journal.pone.0223980 (PMC6799902; doi:10.1371/journal.pone.0223980)
Supplement: S1 File datasets — Names of each file correspond to the respective panel. (ZIP) [file pone.0223980.s001.zip › Data files/Figure 8B and 8D KM.xlsx]

## Sheet: Fig 8B
geneID	genename	chr	source	start	stop	strand	biotype	KM1_S11_rawCount	KM2_S12_rawCount	KM3_S13_rawCount	KM4_S14_rawCount	KM5_S15_rawCount	KM6_S16_rawCount	KM7_S17_rawCount	KM8_S18_rawCount	KM9_S19_rawCount	KM10_S20_rawCount	KM11_S21_rawCount	KM12_S22_rawCount	KM1_S11_normalisedCount	KM2_S12_normalisedCount	KM3_S13_normalisedCount	KM4_S14_normalisedCount	KM5_S15_normalisedCount	KM6_S16_normalisedCount	KM7_S17_normalisedCount	KM8_S18_normalisedCount	KM9_S19_normalisedCount	KM10_S20_normalisedCount	KM11_S21_normalisedCount	KM12_S22_normalisedCount	DP_nonActivated_meanCount	DP_TNFactivated_meanCount	HV_nonActivated_meanCount	HV_TNFactivated_meanCount	HVTNF_vs_HVnon_log2FoldChange	pvalue	padj	HVTNF_vs_HVnon_PAIRED_log2FoldChange	pvalue	padj	DPTNF_vs_DPnon_log2FoldChange	pvalue	padj	DPTNF_vs_DPnon_PAIRED_log2FoldChange	pvalue	padj	DPnon_vs_HVnon_log2FoldChange	pvalue
ENSG00000129226.14	CD68	chr17	HAVANA	7579491	7582111	+	protein_coding	94	119	136	117	98	73	139	82	254	128	67	84	93.291	95.1795	113.318	125.425	65.7273	65.698	142.818	106.985	283.738	166.148	74.804	79.5338	167.12	117.556	90.7788	95.4342	0.0721048	0.880328	0.999743	0.0570452	0.843858	0.967186	-0.510111	0.285167	0.518747	-0.389097	0.204033	0.36676	0.881816	0.0642933
ENSG00000169896.17	ITGAM	chr16	HAVANA	31259967	31332892	+	protein_coding	12595	15167	9943	6744	19194	14558	6846	5669	4988	5643	10260	11808	12500	12131	8284.72	7229.62	12873.2	13101.8	7034.04	7396.33	5571.98	7324.8	11455.1	11180.2	8020.36	8633.77	11219.3	10820.8	-0.0521407	0.879481	0.999743	-0.0743298	0.588374	0.881865	0.1064	0.757083	0.890446	0.136211	0.451645	0.623223	-0.484254	0.159123
ENSG00000140678.16	ITGAX	chr16	HAVANA	31355134	31382997	+	protein_coding	23819	24257	18264	18755	24300	20010	16254	13980	9728	10668	18067	25377	23639.3	19401.4	15217.9	20105.5	16297.7	18008.5	16700.5	18239.7	10866.9	13847.4	20171.4	24027.7	15912.9	18704.9	18385	19171.8	0.0604807	0.83792	0.999743	0.0840272	0.605338	0.886982	0.233259	0.430231	0.658068	0.235668	0.16493	0.316262	-0.208301	0.481154
ENSG00000170458.14	CD14	chr5	HAVANA	140631728	140633701	-	protein_coding	10127	9032	26107	19883	16046	7476	28896	14277	54763	23755	11986	9150	10050.6	7224.05	21752.9	21314.7	10761.8	6728.2	29689.7	18627.2	61174.5	30834.8	13382.1	8663.5	34748.8	19375.1	14188.5	11755.7	-0.271391	0.651731	0.999743	-0.39752	0.0141236	0.116421	-0.842769	0.161006	0.366272	-0.77013	8.41664e-06	9.42269e-05	1.29224	0.0316135
ENSG00000075624.15	ACTB	chr7	HAVANA	5527148	5563784	-	protein_coding	109279	133173	130954	99640	169351	204782	194850	187742	137197	179558	148101	271683	108455	106516	109114	106815	113581	184298	200202	244947	153260	233072	165351	257238	172938	245086	110383	132543	0.263938	0.272073	0.999743	0.209804	0.214111	0.592457	0.503033	0.0363249	0.135308	0.503889	0.00358937	0.0165258	0.647731	0.00703132
ENSG00000197756.9	RPL37A	chr2	HAVANA	216498189	216579180	+	protein_coding	7327	9066	8924	9368	9067	6994	15089	10050	10780	5485	10402	10142	7271.73	7251.24	7435.66	10042.6	6081.12	6294.41	15503.5	13112.2	12042.1	7119.71	11613.6	9602.76	13053.1	9944.89	6929.51	7862.74	0.182253	0.507651	0.999743	0.156563	0.301867	0.693012	-0.392382	0.153705	0.355401	-0.431569	0.0180786	0.0594991	0.913609	0.000895207
						normalised to ACTB
							CD68	0.000860184	0.00103853	0.00057868	0.000713369	0.00185135	0.000452394	0.000893575	0.00117423	0.000356477	0.00043677	0.000712862	0.000309184
							ITGAM	0.115255	0.0759274	0.113339	0.0351347	0.0363565	0.069277	0.113889	0.0676837	0.0710902	0.0301957	0.0314272	0.0434624
							ITGAX	0.217965	0.139469	0.143489	0.083418	0.0709053	0.121991	0.182147	0.188228	0.0977137	0.0744639	0.0594126	0.0934067
							CD14	0.0926711	0.19936	0.09475	0.148299	0.399156	0.0809313	0.0678216	0.199548	0.0365071	0.0760459	0.132297	0.033679
							ACTB	1	1	1	1	1	1	1	1	1	1	1	1
							RPL37A
								HV	HV SEM	DB	DB SEM	p val	benjamini adj p val
							CD68	0.000825799	0.000133857	0.00100571	0.000429483	0.709653	0.70965
							ITGAM	0.101507	0.0128018	0.0469227	0.0111827	0.0325523	0.130208
							ITGAX	0.166974	0.0255218	0.0921048	0.0153735	0.0658553	0.13171
							CD14	0.128927	0.0352216	0.209462	0.0968202	0.478082	0.637333
								HV	DB	HV SEM	DB SEM
							CD68	1	1.21786	0.162094	0.427046
							CD11b	1	0.462261	0.126117	0.238322
							CD11c	1	0.551611	0.152849	0.166913
							CD14	1	1.62466	0.27319	0.462233
							sample	CD68	CD11b	CD11c	CD14
							Healthy	1	1	1	1
							Diabetic	1.21786	0.462261	0.551611	1.62466
							SEM H	0.162094	0.126117	0.152849	0.27319
							SEM Db	0.427046	0.238322	0.166913	0.462233
[truncated: 7 more columns]

## Sheet: Fig 8D
geneID	genename	chr	source	start	stop	strand	biotype	KM1_S11_rawCount	KM2_S12_rawCount	KM3_S13_rawCount	KM4_S14_rawCount	KM5_S15_rawCount	KM6_S16_rawCount	KM7_S17_rawCount	KM8_S18_rawCount	KM9_S19_rawCount	KM10_S20_rawCount	KM11_S21_rawCount	KM12_S22_rawCount	KM1_S11_normalisedCount	KM2_S12_normalisedCount	KM3_S13_normalisedCount	KM4_S14_normalisedCount	KM5_S15_normalisedCount	KM6_S16_normalisedCount	KM7_S17_normalisedCount	KM8_S18_normalisedCount	KM9_S19_normalisedCount	KM10_S20_normalisedCount	KM11_S21_normalisedCount	KM12_S22_normalisedCount	DP_nonActivated_meanCount	DP_TNFactivated_meanCount	HV_nonActivated_meanCount	HV_TNFactivated_meanCount	HVTNF_vs_HVnon_log2FoldChange	pvalue	padj	HVTNF_vs_HVnon_PAIRED_log2FoldChange	pvalue	padj	DPTNF_vs_DPnon_log2FoldChange	pvalue	padj	DPTNF_vs_DPnon_PAIRED_log2FoldChange	pvalue	padj	DPnon_vs_HVnon_log2FoldChange	pvalue
ENSG00000066336.11	SPI1	chr11	HAVANA	47354860	47378576	-	protein_coding	9510	11392	13529	12249	12300	11727	15433	13322	14083	14872	9681	13584	9438.27	9111.64	11272.6	13131	8249.45	10554	15856.9	17381.2	15731.8	19304.3	10808.6	12861.8	14132.4	16515.8	9653.45	10932.2	0.179441	0.47796	0.999743	0.172038	0.238565	0.625566	0.224776	0.374022	0.608811	0.218854	0.193523	0.353422	0.549923	0.0296512
ENSG00000245848.3	CEBPA	chr19	HAVANA	33299934	33302534	-	protein_coding	2653	1976	2150	1147	5159	1285	8087	1707	7907	1792	4091	2306	2632.99	1580.46	1791.42	1229.59	3460.07	1156.46	8309.13	2227.12	8832.73	2326.07	4567.51	2183.39	7236.46	2245.53	2628.16	1322.17	-0.991113	0.00130314	0.0813583	-0.955087	1.43153e-06	6.58039e-05	-1.68827	4.16476e-08	2.40515e-06	-1.63855	3.42325e-15	1.98445e-13	1.4611	2.03912e-06
ENSG00000182578.13	CSF1R	chr5	HAVANA	150053291	150113372	-	protein_coding	11675	12691	15357	10438	17912	10439	12643	7235	18313	10851	10032	8723	11586.9	10150.6	12795.8	11189.6	12013.3	9394.81	12990.3	9439.49	20457	14085	11200.5	8259.21	14882.6	10594.5	12132	10245	-0.243915	0.377917	0.999743	-0.249426	0.0699955	0.326862	-0.490361	0.0763249	0.223826	-0.486881	0.0035293	0.0163081	0.294796	0.286534
ENSG00000184371.14	CSF1	chr1	HAVANA	109910242	109930992	+	protein_coding	15249	37625	8077	6097	10185	22972	4376	11739	1169	3832	9037	24664	15134	30093.5	6729.93	6536.03	6830.95	20674.2	4496.2	15315.8	1305.86	4974.06	10089.6	23352.6	5297.22	14547.5	9564.95	19101.2	0.99787	0.148127	0.947846	0.849729	0.0594685	0.298124	1.45749	0.0346812	0.131119	1.62765	2.37273e-16	1.55181e-14	-0.852506	0.216693
ENSG00000159216.18	RUNX1	chr21	HAVANA	34787801	36004667	-	protein_coding	1263	2093	3439	2907	1189	1771	400	879	392	1716	384	970	1253.47	1674.04	2865.45	3116.33	797.447	1593.85	410.987	1146.83	437.894	2227.42	428.727	918.426	425.87	1430.89	1638.79	2128.07	0.376858	0.419618	0.999743	0.506717	0.00507792	0.0547856	1.74819	0.000191851	0.00265602	1.63384	5.3036e-11	1.71962e-09	-1.94408	3.3318e-05
ENSG00000075624.15	ACTB	chr7	HAVANA	5527148	5563784	-	protein_coding	109279	133173	130954	99640	169351	204782	194850	187742	137197	179558	148101	271683	108455	106516	109114	106815	113581	184298	200202	244947	153260	233072	165351	257238	172938	245086	110383	132543	0.263938	0.272073	0.999743	0.209804	0.214111	0.592457	0.503033	0.0363249	0.135308	0.503889	0.00358937	0.0165258	0.647731	0.00703132
						normalised to ACTB
							SPI1	0.087025	0.103311	0.0726302	0.0792045	0.102648	0.0653676	0.0855429	0.122933	0.0572658	0.0709591	0.0828256	0.0499994
							CEBPA	0.0242773	0.016418	0.0304634	0.0415037	0.0576325	0.027623	0.0148378	0.0115114	0.00627497	0.00909226	0.00998006	0.00848783
							CSF1R	0.106837	0.11727	0.105768	0.0648858	0.13348	0.0677376	0.0952971	0.104757	0.0509762	0.0385369	0.0604317	0.0321073
							CSF1	0.139542	0.0616781	0.0601414	0.0224583	0.00852059	0.0610192	0.282527	0.0611903	0.112178	0.0625273	0.0213413	0.0907823
							RUNX1	0.0115576	0.0262611	0.00702092	0.00205286	0.00285721	0.00259283	0.0157164	0.029175	0.00864822	0.00468196	0.0095568	0.00357034
							ACTB	1	1	1	1	1	1	1	1	1	1	1	1
								HV	HV SEM	DB	DB SEM	p val	Benjamini adj p val
							SPI1	0.0876554	0.00886241	0.0824067	0.0108804	0.727366	0.727
							CEBPA	0.0237195	0.00406413	0.0422531	0.00867107	0.125042	0.23
							CSF1R	0.109958	0.00366886	0.088701	0.0224044	0.402111	0.5025
							CSF1	0.0871205	0.0262145	0.030666	0.0157009	0.138385	0.23
							RUNX1	0.0149465	0.0058069	0.00250096	0.000236693	0.0989253	0.23
								HV	DB	HV SEM	DB SEM
							SPI1	1	0.940121	0.101105	0.132033
							CEBPA	1	1.78136	0.171341	0.205218
							CSF1R	1	0.806677	0.0333658	0.252584
							CSF1	1	0.351996	0.300899	0.511995
							RUNX1	1	0.167327	0.388511	0.0946409
							sample	SPI1	CEBPA	CSF1R	CSF1	RUNX1
							Healthy	1	1	1	1	1
							Diabetic	0.940121	1.78136	0.806677	0.351996	0.167327
							SEM H	0.101105	0.171341	0.0333658	0.300899	0.388511
							SEM Db	0.132033	0.205218	0.252584	0.511995	0.0946409
[truncated: 7 more columns]
