# Supplementary material for: Dysregulation of macrophage development and phenotype in diabetic human macrophages can be rescued by Hoxa3 protein transduction
Source: PLoS One. 2019 Oct 18;14(10):e0223980. doi: 10.1371/journal.pone.0223980 (PMC6799902; doi:10.1371/journal.pone.0223980)
Supplement: S1 File datasets — Names of each file correspond to the respective panel. (ZIP) [file pone.0223980.s001.zip › Data files/Figure 9A KM.xlsx]

## Sheet: Figure 9A
		Data analysis for transcription factors in Healthy macrophages treated with Hoxa3 or mCh (non activated sample)
			mean Ct values
			ACTB	PU.1	RUNX1	CSF1	CEPBa	MCSFR
		H24 NA Hoxa3	20.3729	21.3466	29.787	23.6685	25.4895	25.4895
		H23 NA Hoxa3	27.5258	29.0133	36.6635	30.3152	31.9523	31.9523
		H21 Hoxa3 NA	25.737	26.99	36.074	28.36	29.25	32.29
		H22 Hoxa3 NA	28.0472	28.46	35.6037	32.22	31.739	34.95
		H24 NA mCh	23.5685	23.2044	31.9224	27.8702	27.8402	27.8402
		H23 NA mCh	25.0251	26.4181	34.4851	28.2156	30.2796	30.2796
		H21 mCh NA	25.014	24.826	29.072	28.49	29.072	31.73
		H22 mCh NA	28.39	30.32	32.419	33.38	32.419	35.217
		Delta Ct values using ACTB as reference
			PU.1	RUNX1	Csf1	CEPBa	MCSFR
		H24 NA Hoxa3	0.973652	9.41404	3.29557	5.11654	5.11654
		H23 NA Hoxa3	1.48747	9.13772	2.78939	4.42647	4.42647
		H21 Na Hoxa3	1.253	10.337	2.623	3.513	6.553			N=4
		H22 NA Hoxa3	0.4128	7.5565	4.1728	3.6918	6.9028
		H24 NA mCh	-0.364084	8.35383	4.30172	4.27167	4.27167
		H23 NA mCh	1.39304	9.46006	3.19051	5.25451	5.25451
		H21 NA mCh	-0.188	4.058	3.476	4.058	6.716
		H22 NA mCh	1.93	4.029	4.99	4.029	6.827
		Relative expression to ACTB reference
			PU.1	RUNX1	CSF1	Cebpa	MCSFR
		H24 NA Hoxa3	0.509215	0.00146586	0.101844	0.0288249	0.0288249
		H23 NA Hoxa3	0.356637	0.00177531	0.144647	0.046505	0.046505
		H21 Na Hoxa3	0.419575	0.000773131	0.16233	0.0875955	0.01065
		H22 NA Hoxa3	0.751164	0.00531211	0.055445	0.0773851	0.008357
		H24 NA mCh	1.28706	0.00305666	0.0507053	0.0517725	0.0517725
		H23 NA mCh	0.380762	0.00141984	0.109537	0.0261959	0.0261959
		H21 NA mCh	1.13918	0.0600372	0.089871	0.0600372	0.00951223
		H22 NA mCh	0.262429	0.0612562	0.0314674	0.0612562	0.00880782
	Mean, SD, SEM, TTEST
		PU.1	RUNX1	CSF1	Cepba	CSF1R
	Healthy + mCh	0.76736	0.0314425	0.0703952	0.0498155	0.0240721
	Healthy + Hoxa3	0.509148	0.0023316	0.116066	0.0600776	0.0235842
	STDV macrophages + mCh	0.520499	0.0337324	0.0356579	0.0163002	0.0201396
	STDV macrophages + Hoxa3	0.173065	0.0020307	0.0477298	0.027189	0.0178137
	SEM macrophages + mCh	0.26025	0.0168662	0.017829	0.00815009	0.0100698
	SEM macrophages + Hoxa3	0.0865326	0.00101535	0.0238649	0.0135945	0.00890686
	P values	0.191399	0.0678428	0.0880667	0.270656	0.486113

## Sheet: Benjamini correction
This spreadsheet performs the Benjamini-Hochberg procedure for up to 1000 P-values.
It comes with the diet and mammorgraphic density P-values from www.biostathandbook.com/multiplecomparisons.html as an example.
To use the spreadsheet, replace the diet P-values with your numbers; they MUST be sorted from smallest to largest.
Also enter the false discovery rate you want.
"sig" in column C indicates that the P-value is significant at the false discovery rate you've chosen.
Some people use "Benjamini-Hochberg P-values"; I don't like them, but they're given in case you want them.
For more details, see www.biostathandbook.com/multiplecomparisons.html
false discovery rate	0.25				number of P-values:	5
↓ labels (optional) ↓	↓ P-values ↓	Benjamini-Hochberg significance	Benjamini-Hochberg P-value		sorted?	rank	<(i/m)*Q		adjusted P
RUNX1	0.0678428	significant	0.220167		0	1	0	1	0.339214	0.220167
CSF1	0.0880667	significant	0.220167		0	2	1	1	0.220167	0.220167
PU.1	0.191399	not significant	0.318998		0	3	0	0	0.318998	0.318998
Cepba	0.270656	not significant	0.33832		0	4	0	0	0.33832	0.33832
CSF1R	0.486113	not significant	0.486113		0	5	0	0	0.486113	0.486113
					0	6		0
					0	7		0
					0	8		0
					0	9		0
					0	10		0
					0	11		0
					0	12		0
					0	13		0
					0	14		0
					0	15		0
					0	16		0
					0	17		0
					0	18		0
					0	19		0
					0	20		0
					0	21		0
					0	22		0
					0	23		0
					0	24		0
					0	25		0
					0	26		0
					0	27		0
					0	28		0
					0	29		0
					0	30		0
					0	31		0
					0	32		0
					0	33		0
					0	34		0
					0	35		0
					0	36		0
					0	37		0
					0	38		0
					0	39		0
					0	40		0
					0	41		0
					0	42		0
					0	43		0
					0	44		0
					0	45		0
					0	46		0
					0	47		0
					0	48		0
					0	49		0
					0	50		0
					0	51		0
					0	52		0
					0	53		0
					0	54		0
					0	55		0
					0	56		0
					0	57		0
					0	58		0
					0	59		0
					0	60		0
					0	61		0
					0	62		0
					0	63		0
					0	64		0
					0	65		0
					0	66		0
					0	67		0
					0	68		0
					0	69		0
					0	70		0
					0	71		0
					0	72		0
					0	73		0
					0	74		0
					0	75		0
					0	76		0
					0	77		0
					0	78		0
					0	79		0
					0	80		0
					0	81		0
					0	82		0
					0	83		0
					0	84		0
					0	85		0
					0	86		0
					0	87		0
					0	88		0
					0	89		0
					0	90		0
					0	91		0
					0	92		0
					0	93		0
					0	94		0
					0	95		0
					0	96		0
					0	97		0
					0	98		0
					0	99		0
					0	100		0
					0	101		0
					0	102		0
					0	103		0
					0	104		0
					0	105		0
					0	106		0
					0	107		0
					0	108		0
					0	109		0
					0	110		0
					0	111		0
					0	112		0
					0	113		0
					0	114		0
					0	115		0
					0	116		0
					0	117		0
					0	118		0
					0	119		0
					0	120		0
					0	121		0
					0	122		0
					0	123		0
					0	124		0
					0	125		0
					0	126		0
					0	127		0
					0	128		0
					0	129		0
					0	130		0
					0	131		0
					0	132		0
					0	133		0
					0	134		0
					0	135		0
					0	136		0
					0	137		0
					0	138		0
					0	139		0
					0	140		0
					0	141		0
					0	142		0
					0	143		0
					0	144		0
					0	145		0
					0	146		0
					0	147		0
					0	148		0
					0	149		0
					0	150		0
					0	151		0
					0	152		0
					0	153		0
					0	154		0
					0	155		0
					0	156		0
					0	157		0
					0	158		0
					0	159		0
					0	160		0
					0	161		0
					0	162		0
					0	163		0
					0	164		0
					0	165		0
					0	166		0
					0	167		0
					0	168		0
					0	169		0
					0	170		0
					0	171		0
					0	172		0
					0	173		0
					0	174		0
					0	175		0
					0	176		0
					0	177		0
					0	178		0
					0	179		0
					0	180		0
					0	181		0
					0	182		0
					0	183		0
					0	184		0
					0	185		0
					0	186		0
					0	187		0
					0	188		0
					0	189		0
					0	190		0
					0	191		0
					0	192		0
					0	193		0
					0	194		0
					0	195		0
					0	196		0
					0	197		0
					0	198		0
					0	199		0
					0	200		0
					0	201		0
					0	202		0
					0	203		0
					0	204		0
					0	205		0
					0	206		0
					0	207		0
					0	208		0
					0	209		0
					0	210		0
					0	211		0
					0	212		0
					0	213		0
					0	214		0
					0	215		0
					0	216		0
					0	217		0
					0	218		0
					0	219		0
					0	220		0
					0	221		0
					0	222		0
					0	223		0
					0	224		0
					0	225		0
					0	226		0
					0	227		0
					0	228		0
					0	229		0
					0	230		0
					0	231		0
					0	232		0
					0	233		0
					0	234		0
					0	235		0
					0	236		0
					0	237		0
					0	238		0
					0	239		0
					0	240		0
					0	241		0
					0	242		0
					0	243		0
					0	244		0
					0	245		0
					0	246		0
					0	247		0
					0	248		0
					0	249		0
					0	250		0
					0	251		0
					0	252		0
					0	253		0
					0	254		0
					0	255		0
					0	256		0
					0	257		0
					0	258		0
					0	259		0
					0	260		0
					0	261		0
					0	262		0
					0	263		0
					0	264		0
					0	265		0
					0	266		0
					0	267		0
					0	268		0
					0	269		0
					0	270		0
					0	271		0
					0	272		0
					0	273		0
					0	274		0
					0	275		0
					0	276		0
					0	277		0
					0	278		0
					0	279		0
					0	280		0
					0	281		0
					0	282		0
					0	283		0
					0	284		0
					0	285		0
					0	286		0
					0	287		0
					0	288		0
					0	289		0
					0	290		0
					0	291		0
					0	292		0
					0	293		0
					0	294		0
					0	295		0
					0	296		0
					0	297		0
					0	298		0
					0	299		0
					0	300		0
					0	301		0
					0	302		0
					0	303		0
					0	304		0
					0	305		0
					0	306		0
					0	307		0
					0	308		0
					0	309		0
					0	310		0
					0	311		0
					0	312		0
					0	313		0
					0	314		0
					0	315		0
					0	316		0
					0	317		0
					0	318		0
					0	319		0
					0	320		0
					0	321		0
					0	322		0
					0	323		0
					0	324		0
					0	325		0
					0	326		0
					0	327		0
					0	328		0
					0	329		0
					0	330		0
					0	331		0
					0	332		0
					0	333		0
					0	334		0
					0	335		0
					0	336		0
					0	337		0
					0	338		0
					0	339		0
					0	340		0
					0	341		0
					0	342		0
					0	343		0
					0	344		0
					0	345		0
					0	346		0
					0	347		0
					0	348		0
					0	349		0
					0	350		0
					0	351		0
					0	352		0
					0	353		0
					0	354		0
					0	355		0
					0	356		0
					0	357		0
					0	358		0
					0	359		0
					0	360		0
					0	361		0
					0	362		0
					0	363		0
					0	364		0
					0	365		0
					0	366		0
					0	367		0
					0	368		0
					0	369		0
					0	370		0
					0	371		0
					0	372		0
					0	373		0
					0	374		0
					0	375		0
					0	376		0
					0	377		0
					0	378		0
					0	379		0
					0	380		0
					0	381		0
					0	382		0
					0	383		0
					0	384		0
					0	385		0
					0	386		0
					0	387		0
					0	388		0
					0	389		0
					0	390		0
					0	391		0
					0	392		0
					0	393		0
					0	394		0
					0	395		0
					0	396		0
					0	397		0
					0	398		0
					0	399		0
					0	400		0
					0	401		0
					0	402		0
					0	403		0
					0	404		0
					0	405		0
					0	406		0
					0	407		0
					0	408		0
					0	409		0
					0	410		0
					0	411		0
					0	412		0
					0	413		0
					0	414		0
					0	415		0
					0	416		0
					0	417		0
					0	418		0
					0	419		0
					0	420		0
					0	421		0
					0	422		0
					0	423		0
					0	424		0
					0	425		0
					0	426		0
					0	427		0
					0	428		0
					0	429		0
					0	430		0
					0	431		0
					0	432		0
					0	433		0
					0	434		0
					0	435		0
					0	436		0
					0	437		0
					0	438		0
					0	439		0
					0	440		0
					0	441		0
					0	442		0
					0	443		0
					0	444		0
					0	445		0
					0	446		0
					0	447		0
					0	448		0
					0	449		0
					0	450		0
					0	451		0
					0	452		0
					0	453		0
					0	454		0
					0	455		0
					0	456		0
					0	457		0
					0	458		0
					0	459		0
					0	460		0
					0	461		0
					0	462		0
					0	463		0
					0	464		0
					0	465		0
					0	466		0
					0	467		0
					0	468		0
					0	469		0
					0	470		0
					0	471		0
					0	472		0
					0	473		0
					0	474		0
					0	475		0
					0	476		0
					0	477		0
					0	478		0
					0	479		0
					0	480		0
					0	481		0
					0	482		0
					0	483		0
					0	484		0
					0	485		0
					0	486		0
					0	487		0
					0	488		0
					0	489		0
					0	490		0
					0	491		0
					0	492		0
					0	493		0
					0	494		0
					0	495		0
					0	496		0
					0	497		0
					0	498		0
					0	499		0
					0	500		0
					0	501		0
					0	502		0
					0	503		0
					0	504		0
					0	505		0
					0	506		0
					0	507		0
					0	508		0
					0	509		0
					0	510		0
					0	511		0
					0	512		0
					0	513		0
					0	514		0
					0	515		0
					0	516		0
					0	517		0
					0	518		0
					0	519		0
					0	520		0
					0	521		0
					0	522		0
					0	523		0
					0	524		0
					0	525		0
					0	526		0
					0	527		0
					0	528		0
					0	529		0
					0	530		0
					0	531		0
					0	532		0
					0	533		0
					0	534		0
					0	535		0
					0	536		0
					0	537		0
					0	538		0
					0	539		0
					0	540		0
					0	541		0
					0	542		0
					0	543		0
					0	544		0
					0	545		0
					0	546		0
					0	547		0
					0	548		0
					0	549		0
					0	550		0
					0	551		0
					0	552		0
					0	553		0
					0	554		0
					0	555		0
					0	556		0
					0	557		0
					0	558		0
					0	559		0
					0	560		0
					0	561		0
					0	562		0
					0	563		0
					0	564		0
					0	565		0
					0	566		0
					0	567		0
					0	568		0
					0	569		0
					0	570		0
					0	571		0
					0	572		0
					0	573		0
					0	574		0
					0	575		0
					0	576		0
					0	577		0
					0	578		0
					0	579		0
					0	580		0
					0	581		0
					0	582		0
					0	583		0
					0	584		0
					0	585		0
					0	586		0
					0	587		0
					0	588		0
					0	589		0
					0	590		0
					0	591		0
					0	592		0
					0	593		0
					0	594		0
					0	595		0
					0	596		0
					0	597		0
					0	598		0
					0	599		0
					0	600		0
					0	601		0
					0	602		0
					0	603		0
					0	604		0
					0	605		0
					0	606		0
					0	607		0
					0	608		0
					0	609		0
					0	610		0
					0	611		0
					0	612		0
					0	613		0
					0	614		0
					0	615		0
					0	616		0
					0	617		0
					0	618		0
					0	619		0
					0	620		0
					0	621		0
					0	622		0
					0	623		0
					0	624		0
					0	625		0
					0	626		0
					0	627		0
					0	628		0
					0	629		0
					0	630		0
					0	631		0
					0	632		0
					0	633		0
					0	634		0
					0	635		0
					0	636		0
					0	637		0
					0	638		0
					0	639		0
					0	640		0
					0	641		0
					0	642		0
					0	643		0
					0	644		0
					0	645		0
					0	646		0
					0	647		0
					0	648		0
					0	649		0
					0	650		0
					0	651		0
					0	652		0
					0	653		0
					0	654		0
					0	655		0
					0	656		0
					0	657		0
					0	658		0
					0	659		0
					0	660		0
					0	661		0
					0	662		0
					0	663		0
					0	664		0
					0	665		0
					0	666		0
					0	667		0
					0	668		0
					0	669		0
					0	670		0
					0	671		0
					0	672		0
					0	673		0
					0	674		0
					0	675		0
					0	676		0
					0	677		0
					0	678		0
					0	679		0
					0	680		0
					0	681		0
					0	682		0
					0	683		0
					0	684		0
					0	685		0
					0	686		0
					0	687		0
					0	688		0
					0	689		0
					0	690		0
					0	691		0
					0	692		0
					0	693		0
					0	694		0
					0	695		0
					0	696		0
					0	697		0
					0	698		0
					0	699		0
					0	700		0
					0	701		0
					0	702		0
					0	703		0
					0	704		0
					0	705		0
					0	706		0
					0	707		0
					0	708		0
					0	709		0
					0	710		0
					0	711		0
					0	712		0
					0	713		0
					0	714		0
					0	715		0
					0	716		0
					0	717		0
					0	718		0
					0	719		0
					0	720		0
					0	721		0
					0	722		0
					0	723		0
					0	724		0
					0	725		0
					0	726		0
					0	727		0
					0	728		0
					0	729		0
					0	730		0
					0	731		0
					0	732		0
					0	733		0
					0	734		0
					0	735		0
					0	736		0
					0	737		0
					0	738		0
					0	739		0
					0	740		0
					0	741		0
					0	742		0
					0	743		0
					0	744		0
					0	745		0
					0	746		0
					0	747		0
					0	748		0
					0	749		0
					0	750		0
					0	751		0
					0	752		0
					0	753		0
					0	754		0
					0	755		0
					0	756		0
					0	757		0
					0	758		0
					0	759		0
					0	760		0
					0	761		0
					0	762		0
					0	763		0
					0	764		0
					0	765		0
					0	766		0
					0	767		0
					0	768		0
					0	769		0
					0	770		0
					0	771		0
					0	772		0
					0	773		0
					0	774		0
					0	775		0
					0	776		0
					0	777		0
					0	778		0
					0	779		0
					0	780		0
					0	781		0
					0	782		0
					0	783		0
					0	784		0
					0	785		0
					0	786		0
					0	787		0
					0	788		0
					0	789		0
					0	790		0
					0	791		0
					0	792		0
					0	793		0
					0	794		0
					0	795		0
					0	796		0
					0	797		0
					0	798		0
					0	799		0
					0	800		0
					0	801		0
					0	802		0
					0	803		0
					0	804		0
					0	805		0
					0	806		0
					0	807		0
					0	808		0
					0	809		0
					0	810		0
					0	811		0
					0	812		0
					0	813		0
					0	814		0
					0	815		0
					0	816		0
					0	817		0
					0	818		0
					0	819		0
					0	820		0
					0	821		0
					0	822		0
					0	823		0
					0	824		0
					0	825		0
					0	826		0
					0	827		0
					0	828		0
					0	829		0
					0	830		0
					0	831		0
					0	832		0
					0	833		0
					0	834		0
					0	835		0
					0	836		0
					0	837		0
					0	838		0
					0	839		0
					0	840		0
					0	841		0
					0	842		0
					0	843		0
					0	844		0
					0	845		0
					0	846		0
					0	847		0
					0	848		0
					0	849		0
					0	850		0
					0	851		0
					0	852		0
					0	853		0
					0	854		0
					0	855		0
					0	856		0
					0	857		0
					0	858		0
					0	859		0
					0	860		0
					0	861		0
					0	862		0
					0	863		0
					0	864		0
					0	865		0
					0	866		0
					0	867		0
					0	868		0
					0	869		0
					0	870		0
					0	871		0
					0	872		0
					0	873		0
					0	874		0
					0	875		0
					0	876		0
					0	877		0
					0	878		0
					0	879		0
					0	880		0
					0	881		0
					0	882		0
					0	883		0
					0	884		0
					0	885		0
					0	886		0
					0	887		0
					0	888		0
					0	889		0
					0	890		0
					0	891		0
					0	892		0
					0	893		0
					0	894		0
					0	895		0
					0	896		0
					0	897		0
					0	898		0
					0	899		0
					0	900		0
					0	901		0
					0	902		0
					0	903		0
					0	904		0
					0	905		0
					0	906		0
					0	907		0
					0	908		0
					0	909		0
					0	910		0
					0	911		0
					0	912		0
					0	913		0
					0	914		0
					0	915		0
					0	916		0
					0	917		0
					0	918		0
					0	919		0
					0	920		0
					0	921		0
					0	922		0
					0	923		0
					0	924		0
					0	925		0
					0	926		0
					0	927		0
					0	928		0
					0	929		0
					0	930		0
					0	931		0
					0	932		0
					0	933		0
					0	934		0
					0	935		0
					0	936		0
					0	937		0
					0	938		0
					0	939		0
					0	940		0
					0	941		0
					0	942		0
					0	943		0
					0	944		0
					0	945		0
					0	946		0
					0	947		0
					0	948		0
					0	949		0
					0	950		0
					0	951		0
					0	952		0
					0	953		0
					0	954		0
					0	955		0
					0	956		0
					0	957		0
					0	958		0
					0	959		0
					0	960		0
					0	961		0
					0	962		0
					0	963		0
					0	964		0
					0	965		0
					0	966		0
					0	967		0
					0	968		0
					0	969		0
					0	970		0
					0	971		0
					0	972		0
					0	973		0
					0	974		0
					0	975		0
					0	976		0
					0	977		0
					0	978		0
					0	979		0
					0	980		0
					0	981		0
					0	982		0
					0	983		0
					0	984		0
					0	985		0
					0	986		0
					0	987		0
					0	988		0
					0	989		0
					0	990		0
					0	991		0
					0	992		0
					0	993		0
					0	994		0
					0	995		0
					0	996		0
					0	997		0
					0	998		0
					0	999		0
					0	1000		0
