# Supplementary material for: Dysregulation of macrophage development and phenotype in diabetic human macrophages can be rescued by Hoxa3 protein transduction
Source: PLoS One. 2019 Oct 18;14(10):e0223980. doi: 10.1371/journal.pone.0223980 (PMC6799902; doi:10.1371/journal.pone.0223980)
Supplement: S1 File datasets — Names of each file correspond to the respective panel. (ZIP) [file pone.0223980.s001.zip › Data files/Figure 9B KM.xlsx]

## Sheet: TF in D samples Hoxa3 vs mCh
Block Type	96well
Chemistry	TAQMAN
Experiment File Name	D:\Applied Biosystems\StepOne Software v2.3\experiments\Kim's Lab\salma\qRT-PCR for the paper_human mq treated with hoxa3\human db mq treated with Hoxa3 or mch and NA 230719 Salma.eds
Experiment Run End Time	2019-07-23 18:12:57 PM BST
Instrument Type	steponeplus
Passive Reference	ROX
Well	Sample Name	Target Name	Task	Reporter	Quencher	RQ	RQ Min	RQ Max	Cт	Cт Mean	Cт SD	ΔCт	ΔCт Mean	ΔCт SE	HK Control ΔCт Mean	HK Control ΔCт SE	ΔΔCт	Automatic Ct Threshold	Ct Threshold	Automatic Baseline	Baseline Start	Baseline End	Efficiency	Comments	NOAMP	EXPFAIL
A1	D41 HOXA3 NA	SPI1	UNKNOWN	FAM	NFQ-MGB				19.668	19.7206	0.0468423							FALSE	0.1	TRUE	3	15	1		N	N
A2	D41 HOXA3 NA	SPI1	UNKNOWN	FAM	NFQ-MGB				19.736	19.7206	0.0468423							FALSE	0.1	TRUE	3	15	1		N	N
A3	D41 HOXA3 NA	SPI1	UNKNOWN	FAM	NFQ-MGB				19.7579	19.7206	0.0468423							FALSE	0.1	TRUE	3	16	1		N	N
A4	D41 MCH NA	SPI1	UNKNOWN	FAM	NFQ-MGB				19.9599	19.6169	0.298744							FALSE	0.1	TRUE	3	15	1		N	N
A5	D41 MCH NA	SPI1	UNKNOWN	FAM	NFQ-MGB				19.414	19.6169	0.298744							FALSE	0.1	TRUE	3	15	1		N	N
A6	D41 MCH NA	SPI1	UNKNOWN	FAM	NFQ-MGB				19.4766	19.6169	0.298744							FALSE	0.1	TRUE	3	15	1		N	N
A7	D46 HOXA3 NA	SPI1	UNKNOWN	FAM	NFQ-MGB				20.1595	20.1657	0.0615764							FALSE	0.1	TRUE	3	16	1		N	N
A8	D46 HOXA3 NA	SPI1	UNKNOWN	FAM	NFQ-MGB				20.2301	20.1657	0.0615764							FALSE	0.1	TRUE	3	16	1		N	N
A9	D46 HOXA3 NA	SPI1	UNKNOWN	FAM	NFQ-MGB				20.1074	20.1657	0.0615764							FALSE	0.1	TRUE	3	16	1		N	N
A10	D46 MCH NA	SPI1	UNKNOWN	FAM	NFQ-MGB				19.5825	19.543	0.076936							FALSE	0.1	TRUE	3	15	1		N	N
A11	D46 MCH NA	SPI1	UNKNOWN	FAM	NFQ-MGB				19.4543	19.543	0.076936							FALSE	0.1	TRUE	3	16	1		N	N
A12	D46 MCH NA	SPI1	UNKNOWN	FAM	NFQ-MGB				19.5922	19.543	0.076936							FALSE	0.1	TRUE	3	15	1		N	N
B1	D41 HOXA3 NA	RUNX1	UNKNOWN	FAM	NFQ-MGB	1	0.932136	1.0728	28.6361	28.6653	0.0425		8.94468	0.0365169			0	FALSE	0.1	TRUE	3	24	1		N	N
B2	D41 HOXA3 NA	RUNX1	UNKNOWN	FAM	NFQ-MGB	1	0.932136	1.0728	28.7141	28.6653	0.0425		8.94468	0.0365169			0	FALSE	0.1	TRUE	3	24	1		N	N
B3	D41 HOXA3 NA	RUNX1	UNKNOWN	FAM	NFQ-MGB	1	0.932136	1.0728	28.6458	28.6653	0.0425		8.94468	0.0365169			0	FALSE	0.1	TRUE	3	24	1		N	N
B4	D41 MCH NA	RUNX1	UNKNOWN	FAM	NFQ-MGB	1.03678	0.725293	1.48204	28.5956	28.5094	0.119		8.89257	0.18566			-0.0521107	FALSE	0.1	TRUE	3	24	1		N	N
B5	D41 MCH NA	RUNX1	UNKNOWN	FAM	NFQ-MGB	1.03678	0.725293	1.48204	28.3737	28.5094	0.119		8.89257	0.18566			-0.0521107	FALSE	0.1	TRUE	3	24	1		N	N
B6	D41 MCH NA	RUNX1	UNKNOWN	FAM	NFQ-MGB	1.03678	0.725293	1.48204	28.559	28.5094	0.119		8.89257	0.18566			-0.0521107	FALSE	0.1	TRUE	3	24	1		N	N
B7	D46 HOXA3 NA	RUNX1	UNKNOWN	FAM	NFQ-MGB	0.909199	0.843714	0.979766	29.2528	29.2477	0.0270983		9.08201	0.0388415			0.137332	FALSE	0.1	TRUE	3	25	1		N	N
B8	D46 HOXA3 NA	RUNX1	UNKNOWN	FAM	NFQ-MGB	0.909199	0.843714	0.979766	29.2719	29.2477	0.0270983		9.08201	0.0388415			0.137332	FALSE	0.1	TRUE	3	24	1		N	N
B9	D46 HOXA3 NA	RUNX1	UNKNOWN	FAM	NFQ-MGB	0.909199	0.843714	0.979766	29.2184	29.2477	0.0270983		9.08201	0.0388415			0.137332	FALSE	0.1	TRUE	3	25	1		N	N
B10	D46 MCH NA	RUNX1	UNKNOWN	FAM	NFQ-MGB	0.906176	0.766709	1.07101	28.5188	28.6298	0.12925		9.08681	0.0868424			0.142136	FALSE	0.1	TRUE	3	24	1		N	N
B11	D46 MCH NA	RUNX1	UNKNOWN	FAM	NFQ-MGB	0.906176	0.766709	1.07101	28.7717	28.6298	0.12925		9.08681	0.0868424			0.142136	FALSE	0.1	TRUE	3	25	1		N	N
B12	D46 MCH NA	RUNX1	UNKNOWN	FAM	NFQ-MGB	0.906176	0.766709	1.07101	28.5989	28.6298	0.12925		9.08681	0.0868424			0.142136	FALSE	0.1	TRUE	3	24	1		N	N
C1	D41 HOXA3 NA	CSF1	UNKNOWN	FAM	NFQ-MGB	1	0.923425	1.08293	23.9537	23.8925	0.0542834		4.17184	0.041396			0	FALSE	0.1	TRUE	3	20	1		N	N
C2	D41 HOXA3 NA	CSF1	UNKNOWN	FAM	NFQ-MGB	1	0.923425	1.08293	23.8735	23.8925	0.0542834		4.17184	0.041396			0	FALSE	0.1	TRUE	3	20	1		N	N
C3	D41 HOXA3 NA	CSF1	UNKNOWN	FAM	NFQ-MGB	1	0.923425	1.08293	23.8502	23.8925	0.0542834		4.17184	0.041396			0	FALSE	0.1	TRUE	3	20	1		N	N
C4	D41 MCH NA	CSF1	UNKNOWN	FAM	NFQ-MGB	1.0177	0.672106	1.54099	23.8643	23.7634	0.224001		4.14653	0.21558			-0.0253067	FALSE	0.1	TRUE	3	20	1		N	N
C5	D41 MCH NA	CSF1	UNKNOWN	FAM	NFQ-MGB	1.0177	0.672106	1.54099	23.9192	23.7634	0.224001		4.14653	0.21558			-0.0253067	FALSE	0.1	TRUE	3	20	1		N	N
C6	D41 MCH NA	CSF1	UNKNOWN	FAM	NFQ-MGB	1.0177	0.672106	1.54099	23.5067	23.7634	0.224001		4.14653	0.21558			-0.0253067	FALSE	0.1	TRUE	3	19	1		N	N
C7	D46 HOXA3 NA	CSF1	UNKNOWN	FAM	NFQ-MGB	1.06257	0.988805	1.14184	24.2289	24.25	0.020036		4.08428	0.0373858			-0.0875575	FALSE	0.1	TRUE	3	20	1		N	N
C8	D46 HOXA3 NA	CSF1	UNKNOWN	FAM	NFQ-MGB	1.06257	0.988805	1.14184	24.2522	24.25	0.020036		4.08428	0.0373858			-0.0875575	FALSE	0.1	TRUE	3	20	1		N	N
C9	D46 HOXA3 NA	CSF1	UNKNOWN	FAM	NFQ-MGB	1.06257	0.988805	1.14184	24.2688	24.25	0.020036		4.08428	0.0373858			-0.0875575	FALSE	0.1	TRUE	3	20	1		N	N
C10	D46 MCH NA	CSF1	UNKNOWN	FAM	NFQ-MGB	0.886267	0.557656	1.40852	23.9934	23.889	0.409793		4.34602	0.240728			0.174186	FALSE	0.1	TRUE	3	20	1		N	N
C11	D46 MCH NA	CSF1	UNKNOWN	FAM	NFQ-MGB	0.886267	0.557656	1.40852	23.4371	23.889	0.409793		4.34602	0.240728			0.174186	FALSE	0.1	TRUE	3	19	1		N	N
C12	D46 MCH NA	CSF1	UNKNOWN	FAM	NFQ-MGB	0.886267	0.557656	1.40852	24.2365	23.889	0.409793		4.34602	0.240728			0.174186	FALSE	0.1	TRUE	3	20	1		N	N
D1	D41 HOXA3 NA	CSF1R	UNKNOWN	FAM	NFQ-MGB	1	0.866201	1.15447	23.7336	23.8644	0.120491		4.14381	0.0746375			0	FALSE	0.1	TRUE	3	20	1		N	N
D2	D41 HOXA3 NA	CSF1R	UNKNOWN	FAM	NFQ-MGB	1	0.866201	1.15447	23.9708	23.8644	0.120491		4.14381	0.0746375			0	FALSE	0.1	TRUE	3	21	1		N	N
D3	D41 HOXA3 NA	CSF1R	UNKNOWN	FAM	NFQ-MGB	1	0.866201	1.15447	23.889	23.8644	0.120491		4.14381	0.0746375			0	FALSE	0.1	TRUE	3	19	1		N	N
D4	D41 MCH NA	CSF1R	UNKNOWN	FAM	NFQ-MGB	1.3338	0.819948	2.16966	23.698	23.3451	0.320159		3.72827	0.252817			-0.415538	FALSE	0.1	TRUE	3	19	1		N	N
D5	D41 MCH NA	CSF1R	UNKNOWN	FAM	NFQ-MGB	1.3338	0.819948	2.16966	23.2641	23.3451	0.320159		3.72827	0.252817			-0.415538	FALSE	0.1	TRUE	3	19	1		N	N
D6	D41 MCH NA	CSF1R	UNKNOWN	FAM	NFQ-MGB	1.3338	0.819948	2.16966	23.0732	23.3451	0.320159		3.72827	0.252817			-0.415538	FALSE	0.1	TRUE	3	18	1		N	N
D7	D46 HOXA3 NA	CSF1R	UNKNOWN	FAM	NFQ-MGB	1.08346	0.969629	1.21066	24.135	24.1938	0.0786696		4.02816	0.0576789			-0.115647	FALSE	0.1	TRUE	3	20	1		N	N
D8	D46 HOXA3 NA	CSF1R	UNKNOWN	FAM	NFQ-MGB	1.08346	0.969629	1.21066	24.1633	24.1938	0.0786696		4.02816	0.0576789			-0.115647	FALSE	0.1	TRUE	3	20	1		N	N
D9	D46 HOXA3 NA	CSF1R	UNKNOWN	FAM	NFQ-MGB	1.08346	0.969629	1.21066	24.2832	24.1938	0.0786696		4.02816	0.0576789			-0.115647	FALSE	0.1	TRUE	3	20	1		N	N
D10	D46 MCH NA	CSF1R	UNKNOWN	FAM	NFQ-MGB	1.10093	0.884552	1.37023	23.739	23.5481	0.181297		4.00508	0.113707			-0.138721	FALSE	0.1	TRUE	3	19	1		N	N				Ct values of all genes
D11	D46 MCH NA	CSF1R	UNKNOWN	FAM	NFQ-MGB	1.10093	0.884552	1.37023	23.3782	23.5481	0.181297		4.00508	0.113707			-0.138721	FALSE	0.1	TRUE	3	20	1		N	N
D12	D46 MCH NA	CSF1R	UNKNOWN	FAM	NFQ-MGB	1.10093	0.884552	1.37023	23.527	23.5481	0.181297		4.00508	0.113707			-0.138721	FALSE	0.1	TRUE	3	19	1		N	N				ACTB	SPI1	RUNX1	CSF1	CSF1R	CEBPα
E1	D41 HOXA3 NA	CEBPA	UNKNOWN	FAM	NFQ-MGB	1	0.940345	1.06344	21.7839	21.7574	0.0295008		2.03675	0.0319609			0	FALSE	0.1	TRUE	3	18	1		N	N			D41 Hoxa3	18.2253	19.7206	28.6653	23.8925	23.8644	21.7574
E2	D41 HOXA3 NA	CEBPA	UNKNOWN	FAM	NFQ-MGB	1	0.940345	1.06344	21.7627	21.7574	0.0295008		2.03675	0.0319609			0	FALSE	0.1	TRUE	3	18	1		N	N			D46 Hoxa3	18.6296	20.1657	29.2477	24.25	24.1938	21.5868
E3	D41 HOXA3 NA	CEBPA	UNKNOWN	FAM	NFQ-MGB	1	0.940345	1.06344	21.7256	21.7574	0.0295008		2.03675	0.0319609			0	FALSE	0.1	TRUE	3	17	1		N	N			D67 Hox3	19.2467	20.3773	27.6188	24.6021	24.608	21.9899
E4	D41 MCH NA	CEBPA	UNKNOWN	FAM	NFQ-MGB	1.03028	0.733863	1.44642	21.6242	21.6106	0.063123		1.99371	0.176288			-0.0430368	FALSE	0.1	TRUE	3	18	1		N	N			D72 Hoxa3	18.9659	20.1729	28.5391	24.2999	24.3582	21.7283
E5	D41 MCH NA	CEBPA	UNKNOWN	FAM	NFQ-MGB	1.03028	0.733863	1.44642	21.5417	21.6106	0.063123		1.99371	0.176288			-0.0430368	FALSE	0.1	TRUE	3	17	1		N	N
E6	D41 MCH NA	CEBPA	UNKNOWN	FAM	NFQ-MGB	1.03028	0.733863	1.44642	21.6657	21.6106	0.063123		1.99371	0.176288			-0.0430368	FALSE	0.1	TRUE	3	17	1		N	N			D41 mCh	17.3116	19.6169	28.5094	23.3451	23.3451	21.6106
E7	D46 HOXA3 NA	CEBPA	UNKNOWN	FAM	NFQ-MGB	1.08959	0.94548	1.25566	22.1806	22.0786	0.111849		1.91296	0.0737153			-0.123785	FALSE	0.1	TRUE	3	18	1		N	N			D46 mCh	17.6085	19.543	28.6298	23.889	23.5481	21.5868
E8	D46 HOXA3 NA	CEBPA	UNKNOWN	FAM	NFQ-MGB	1.08959	0.94548	1.25566	21.959	22.0786	0.111849		1.91296	0.0737153			-0.123785	FALSE	0.1	TRUE	3	17	1		N	N			D67 mCh	18.1605	19.6658	27.6791	23.6378	23.8687	18.1605
E9	D46 HOXA3 NA	CEBPA	UNKNOWN	FAM	NFQ-MGB	1.08959	0.94548	1.25566	22.0963	22.0786	0.111849		1.91296	0.0737153			-0.123785	FALSE	0.1	TRUE	3	18	1		N	N			D72 mCh	17.9972	19.6407	28.6554	23.6929	23.5995	21.5056
E10	D46 MCH NA	CEBPA	UNKNOWN	FAM	NFQ-MGB	0.995084	0.797205	1.24208	21.7653	21.5868	0.184118		2.04386	0.115208			0.00710932	FALSE	0.1	TRUE	3	18	1		N	N
E11	D46 MCH NA	CEBPA	UNKNOWN	FAM	NFQ-MGB	0.995084	0.797205	1.24208	21.3976	21.5868	0.184118		2.04386	0.115208			0.00710932	FALSE	0.1	TRUE	3	17	1		N	N
E12	D46 MCH NA	CEBPA	UNKNOWN	FAM	NFQ-MGB	0.995084	0.797205	1.24208	21.5977	21.5868	0.184118		2.04386	0.115208			0.00710932	FALSE	0.1	TRUE	3	18	1		N	N				Delta Ct value
F1	D41 HOXA3 NA	ACTB	UNKNOWN	FAM	NFQ-MGB	1	0.793299	1.26056	18.3261	18.2253	0.203069		-1.49532	0.120321			0	FALSE	0.1	TRUE	3	14	1		N	N
F2	D41 HOXA3 NA	ACTB	UNKNOWN	FAM	NFQ-MGB	1	0.793299	1.26056	17.9916	18.2253	0.203069		-1.49532	0.120321			0	FALSE	0.1	TRUE	3	14	1		N	N				SPI1	RUNX1	CSF1	CSF1R	CEBPα
F3	D41 HOXA3 NA	ACTB	UNKNOWN	FAM	NFQ-MGB	1	0.793299	1.26056	18.3583	18.2253	0.203069		-1.49532	0.120321			0	FALSE	0.1	TRUE	3	14	1		N	N			D41 Hoxa3	1.49532	10.44	5.66716	5.63912	3.53206
F4	D41 MCH NA	ACTB	UNKNOWN	FAM	NFQ-MGB	1.75311	1.24879	2.46111	17.2785	17.3116	0.0629306		-2.30524	0.176265			-0.809919	FALSE	0.1	TRUE	3	13	1		N	N			D46 Hoxa3	1.53606	10.6181	5.62034	5.56422	2.95722
F5	D41 MCH NA	ACTB	UNKNOWN	FAM	NFQ-MGB	1.75311	1.24879	2.46111	17.2722	17.3116	0.0629306		-2.30524	0.176265			-0.809919	FALSE	0.1	TRUE	3	13	1		N	N			D67 Hox3	1.13058	8.37206	5.35533	5.3613	2.74318
F6	D41 MCH NA	ACTB	UNKNOWN	FAM	NFQ-MGB	1.75311	1.24879	2.46111	17.3842	17.3116	0.0629306		-2.30524	0.176265			-0.809919	FALSE	0.1	TRUE	3	13	1		N	N			D72 Hoxa3	1.20702	9.5732	5.33409	5.39235	2.76241
F7	D46 HOXA3 NA	ACTB	UNKNOWN	FAM	NFQ-MGB	1.02864	0.888862	1.19041	18.6435	18.6296	0.116136		-1.53606	0.075893			-0.0407435	FALSE	0.1	TRUE	3	15	1		N	N
F8	D46 HOXA3 NA	ACTB	UNKNOWN	FAM	NFQ-MGB	1.02864	0.888862	1.19041	18.5072	18.6296	0.116136		-1.53606	0.075893			-0.0407435	FALSE	0.1	TRUE	3	15	1		N	N			D41 mCh	2.30524	11.1978	6.0335	6.0335	4.29895
F9	D46 HOXA3 NA	ACTB	UNKNOWN	FAM	NFQ-MGB	1.02864	0.888862	1.19041	18.7382	18.6296	0.116136		-1.53606	0.075893			-0.0407435	FALSE	0.1	TRUE	3	14	1		N	N			D46 mCh	1.9345	11.0213	6.28052	5.93958	3.97835
F10	D46 MCH NA	ACTB	UNKNOWN	FAM	NFQ-MGB	1.35583	1.07735	1.7063	17.7938	17.6085	0.192089		-1.9345	0.119468			-0.439179	FALSE	0.1	TRUE	3	14	1		N	N			D67 mCh	1.50523	9.51857	5.47727	5.70815	21.3798
F11	D46 MCH NA	ACTB	UNKNOWN	FAM	NFQ-MGB	1.35583	1.07735	1.7063	17.6214	17.6085	0.192089		-1.9345	0.119468			-0.439179	FALSE	0.1	TRUE	3	13	1		N	N			D72 mCh	1.64351	10.6583	5.69569	5.60231	3.50848
F12	D46 MCH NA	ACTB	UNKNOWN	FAM	NFQ-MGB	1.35583	1.07735	1.7063	17.4103	17.6085	0.192089		-1.9345	0.119468			-0.439179	FALSE	0.1	TRUE	3	13	1		N	N
G1	D41 HOX RNA	ACTB	UNKNOWN	FAM	NFQ-MGB				Undetermined									FALSE	0.1	TRUE	3	39	1		Y	Y
G2	D41 MCH RNA	ACTB	UNKNOWN	FAM	NFQ-MGB				37.2032	37.2032								FALSE	0.1	TRUE	3	33	1		N	N				Relative expression to reference gene							Mean, SD and SEM
G3	D67 HOX RNA	ACTB	UNKNOWN	FAM	NFQ-MGB				Undetermined									FALSE	0.1	TRUE	3	39	1		Y	Y
G4	D67 MCH RNA	ACTB	UNKNOWN	FAM	NFQ-MGB				Undetermined									FALSE	0.1	TRUE	3	39	1		Y	Y				SPI1	RUNX1	CSF1	CSF1R	CEBPα			SPI1	CSF1R	CSF1	RUNX1	CEBPα
G5	D72 HOX RNA	ACTB	UNKNOWN	FAM	NFQ-MGB				Undetermined									FALSE	0.1	TRUE	3	39	1		Y	Y			D30 Hoxa3	4.10667	0.00554259	0.230456	0.0108033	0.0776712		DB mCh	0.281995	0.0128994	0.058299	0.000712687	0.0401621
G6	D72 MCH RNA	ACTB	UNKNOWN	FAM	NFQ-MGB				Undetermined									FALSE	0.1	TRUE	3	39	1		Y	Y			D34 Hoxa3	2.73925	0.00159672	0.0223944	0.00736264	0.0282361		DB Hox	1.15582	0.0150243	0.0788651	0.00192577	0.0864243
H1	NO RT	SPI1	UNKNOWN	FAM	NFQ-MGB				Undetermined									FALSE	0.1	TRUE	3	39	1		Y	Y			D37 Hoxa3	0.313012	0.000701294	0.0522693	0.00568329	0.0176981		SD macrophages + mCh	0.0657921	0.00585437	0.0633385	0.000312826	0.0268724
H2	NO RT	RUNX1	UNKNOWN	FAM	NFQ-MGB				Undetermined									FALSE	0.1	TRUE	3	39	1		N	Y			D38 Hoxa3	0.498236	0.00187837	0.236574	0.00700841	0.0558497		SD macrophages + Hoxa3	1.44756	0.00805779	0.0960397	0.0016638	0.0515316
H3	NO RT	CSF1	UNKNOWN	FAM	NFQ-MGB				Undetermined									FALSE	0.1	TRUE	3	39	1		Y	Y			D41 Hoxa3	0.354703	0.000719861	0.0196796	0.0200657	0.0864456		SEM macrophages + mCh	0.023261	0.00206983	0.0223936	0.000110601	0.00950082
H4	NO RT	CSF1R	UNKNOWN	FAM	NFQ-MGB				Undetermined									FALSE	0.1	TRUE	3	39	1		Y	Y			D46 Hoxa3	0.344826	0.00063627	0.0203287	0.0211351	0.128762		SEM macrophages + Hoxa3	0.511789	0.00284886	0.0339552	0.000588243	0.0182192
H5	NO RT	CEBPA	UNKNOWN	FAM	NFQ-MGB				Undetermined									FALSE	0.1	TRUE	3	39	1		N	Y			D67 Hox3	0.456732	0.00301828	0.0244278	0.024327	0.149355
H6	NO RT	ACTB	UNKNOWN	FAM	NFQ-MGB				Undetermined									FALSE	0.1	TRUE	3	39	1		Y	Y			D72 Hoxa3	0.433162	0.00131275	0.0247902	0.023809	0.147377		pvalue	0.0550761	0.277939	0.310493	0.0310902	0.0204704
Analysis Type	Singleplex
Endogenous Control	SPI1																												D30 mCh	0.343369	0.00076164	0.196439	0.00609957	0.0275193
RQ Min/Max Confidence Level	95.0																												D37 mCh	0.345886	0.000624478	0.0306945	0.011906	0.0374682
Reference Sample	D41 HOXA3 NA																												D38 mCh	0.201449	0.000944069	0.0768977	0.00884683	0.0280887
																													D34 mCh	0.228965	0.000482285	0.0924876	0.00507064	0.0261027
																													D41 mCh	0.202327	0.000425721	0.0152663	0.0152663	0.0508029
																													D46 mCh	0.261612	0.000481122	0.012864	0.0162932	0.0634449
																													D67 mCh	0.352273	0.0013634	0.022448	0.0191283	3.6648e-07
																													D72 mCh	0.320077	0.00061878	0.0192942	0.0205843	0.0878702
																																		N=8

## Sheet: Benjamini correction
This spreadsheet performs the Benjamini-Hochberg procedure for up to 1000 P-values.
It comes with the diet and mammorgraphic density P-values from www.biostathandbook.com/multiplecomparisons.html as an example.
To use the spreadsheet, replace the diet P-values with your numbers; they MUST be sorted from smallest to largest.
Also enter the false discovery rate you want.
"sig" in column C indicates that the P-value is significant at the false discovery rate you've chosen.
Some people use "Benjamini-Hochberg P-values"; I don't like them, but they're given in case you want them.
For more details, see www.biostathandbook.com/multiplecomparisons.html
false discovery rate	0.25				number of P-values:	5
↓ labels (optional) ↓	↓ P-values ↓	Benjamini-Hochberg significance	Benjamini-Hochberg P-value		sorted?	rank	<(i/m)*Q		adjusted P
CEBPα	0.0204704	significant	0.0777254		0	1	1	1	0.102352	0.0777254
RUNX1	0.0310902	significant	0.0777254		0	2	1	1	0.0777254	0.0777254
SPI1	0.0550761	significant	0.0917935		0	3	1	1	0.0917935	0.0917935
CSF1R	0.277939	not significant	0.310493		0	4	0	0	0.347423	0.310493
CSF1	0.310493	not significant	0.310493		0	5	0	0	0.310493	0.310493
					0	6		0
					0	7		0
					0	8		0
					0	9		0
					0	10		0
					0	11		0
					0	12		0
					0	13		0
					0	14		0
					0	15		0
					0	16		0
					0	17		0
					0	18		0
					0	19		0
					0	20		0
					0	21		0
					0	22		0
					0	23		0
					0	24		0
					0	25		0
					0	26		0
					0	27		0
					0	28		0
					0	29		0
					0	30		0
					0	31		0
					0	32		0
					0	33		0
					0	34		0
					0	35		0
					0	36		0
					0	37		0
					0	38		0
					0	39		0
					0	40		0
					0	41		0
					0	42		0
					0	43		0
					0	44		0
					0	45		0
					0	46		0
					0	47		0
					0	48		0
					0	49		0
					0	50		0
					0	51		0
					0	52		0
					0	53		0
					0	54		0
					0	55		0
					0	56		0
					0	57		0
					0	58		0
					0	59		0
					0	60		0
					0	61		0
					0	62		0
					0	63		0
					0	64		0
					0	65		0
					0	66		0
					0	67		0
					0	68		0
					0	69		0
					0	70		0
					0	71		0
					0	72		0
					0	73		0
					0	74		0
					0	75		0
					0	76		0
					0	77		0
					0	78		0
					0	79		0
					0	80		0
					0	81		0
					0	82		0
					0	83		0
					0	84		0
					0	85		0
					0	86		0
					0	87		0
					0	88		0
					0	89		0
					0	90		0
					0	91		0
					0	92		0
					0	93		0
					0	94		0
					0	95		0
					0	96		0
					0	97		0
					0	98		0
					0	99		0
					0	100		0
					0	101		0
					0	102		0
					0	103		0
					0	104		0
					0	105		0
					0	106		0
					0	107		0
					0	108		0
					0	109		0
					0	110		0
					0	111		0
					0	112		0
					0	113		0
					0	114		0
					0	115		0
					0	116		0
					0	117		0
					0	118		0
					0	119		0
					0	120		0
					0	121		0
					0	122		0
					0	123		0
					0	124		0
					0	125		0
					0	126		0
					0	127		0
					0	128		0
					0	129		0
					0	130		0
					0	131		0
					0	132		0
					0	133		0
					0	134		0
					0	135		0
					0	136		0
					0	137		0
					0	138		0
					0	139		0
					0	140		0
					0	141		0
					0	142		0
					0	143		0
					0	144		0
					0	145		0
					0	146		0
					0	147		0
					0	148		0
					0	149		0
					0	150		0
					0	151		0
					0	152		0
					0	153		0
					0	154		0
					0	155		0
					0	156		0
					0	157		0
					0	158		0
					0	159		0
					0	160		0
					0	161		0
					0	162		0
					0	163		0
					0	164		0
					0	165		0
					0	166		0
					0	167		0
					0	168		0
					0	169		0
					0	170		0
					0	171		0
					0	172		0
					0	173		0
					0	174		0
					0	175		0
					0	176		0
					0	177		0
					0	178		0
					0	179		0
					0	180		0
					0	181		0
					0	182		0
					0	183		0
					0	184		0
					0	185		0
					0	186		0
					0	187		0
					0	188		0
					0	189		0
					0	190		0
					0	191		0
					0	192		0
					0	193		0
					0	194		0
					0	195		0
					0	196		0
					0	197		0
					0	198		0
					0	199		0
					0	200		0
					0	201		0
					0	202		0
					0	203		0
					0	204		0
					0	205		0
					0	206		0
					0	207		0
					0	208		0
					0	209		0
					0	210		0
					0	211		0
					0	212		0
					0	213		0
					0	214		0
					0	215		0
					0	216		0
					0	217		0
					0	218		0
					0	219		0
					0	220		0
					0	221		0
					0	222		0
					0	223		0
					0	224		0
					0	225		0
					0	226		0
					0	227		0
					0	228		0
					0	229		0
					0	230		0
					0	231		0
					0	232		0
					0	233		0
					0	234		0
					0	235		0
					0	236		0
					0	237		0
					0	238		0
					0	239		0
					0	240		0
					0	241		0
					0	242		0
					0	243		0
					0	244		0
					0	245		0
					0	246		0
					0	247		0
					0	248		0
					0	249		0
					0	250		0
					0	251		0
					0	252		0
					0	253		0
					0	254		0
					0	255		0
					0	256		0
					0	257		0
					0	258		0
					0	259		0
					0	260		0
					0	261		0
					0	262		0
					0	263		0
					0	264		0
					0	265		0
					0	266		0
					0	267		0
					0	268		0
					0	269		0
					0	270		0
					0	271		0
					0	272		0
					0	273		0
					0	274		0
					0	275		0
					0	276		0
					0	277		0
					0	278		0
					0	279		0
					0	280		0
					0	281		0
					0	282		0
					0	283		0
					0	284		0
					0	285		0
					0	286		0
					0	287		0
					0	288		0
					0	289		0
					0	290		0
					0	291		0
					0	292		0
					0	293		0
					0	294		0
					0	295		0
					0	296		0
					0	297		0
					0	298		0
					0	299		0
					0	300		0
					0	301		0
					0	302		0
					0	303		0
					0	304		0
					0	305		0
					0	306		0
					0	307		0
					0	308		0
					0	309		0
					0	310		0
					0	311		0
					0	312		0
					0	313		0
					0	314		0
					0	315		0
					0	316		0
					0	317		0
					0	318		0
					0	319		0
					0	320		0
					0	321		0
					0	322		0
					0	323		0
					0	324		0
					0	325		0
					0	326		0
					0	327		0
					0	328		0
					0	329		0
					0	330		0
					0	331		0
					0	332		0
					0	333		0
					0	334		0
					0	335		0
					0	336		0
					0	337		0
					0	338		0
					0	339		0
					0	340		0
					0	341		0
					0	342		0
					0	343		0
					0	344		0
					0	345		0
					0	346		0
					0	347		0
					0	348		0
					0	349		0
					0	350		0
					0	351		0
					0	352		0
					0	353		0
					0	354		0
					0	355		0
					0	356		0
					0	357		0
					0	358		0
					0	359		0
					0	360		0
					0	361		0
					0	362		0
					0	363		0
					0	364		0
					0	365		0
					0	366		0
					0	367		0
					0	368		0
					0	369		0
					0	370		0
					0	371		0
					0	372		0
					0	373		0
					0	374		0
					0	375		0
					0	376		0
					0	377		0
					0	378		0
					0	379		0
					0	380		0
					0	381		0
					0	382		0
					0	383		0
					0	384		0
					0	385		0
					0	386		0
					0	387		0
					0	388		0
					0	389		0
					0	390		0
					0	391		0
					0	392		0
					0	393		0
					0	394		0
					0	395		0
					0	396		0
					0	397		0
					0	398		0
					0	399		0
					0	400		0
					0	401		0
					0	402		0
					0	403		0
					0	404		0
					0	405		0
					0	406		0
					0	407		0
					0	408		0
					0	409		0
					0	410		0
					0	411		0
					0	412		0
					0	413		0
					0	414		0
					0	415		0
					0	416		0
					0	417		0
					0	418		0
					0	419		0
					0	420		0
					0	421		0
					0	422		0
					0	423		0
					0	424		0
					0	425		0
					0	426		0
					0	427		0
					0	428		0
					0	429		0
					0	430		0
					0	431		0
					0	432		0
					0	433		0
					0	434		0
					0	435		0
					0	436		0
					0	437		0
					0	438		0
					0	439		0
					0	440		0
					0	441		0
					0	442		0
					0	443		0
					0	444		0
					0	445		0
					0	446		0
					0	447		0
					0	448		0
					0	449		0
					0	450		0
					0	451		0
					0	452		0
					0	453		0
					0	454		0
					0	455		0
					0	456		0
					0	457		0
					0	458		0
					0	459		0
					0	460		0
					0	461		0
					0	462		0
					0	463		0
					0	464		0
					0	465		0
					0	466		0
					0	467		0
					0	468		0
					0	469		0
					0	470		0
					0	471		0
					0	472		0
					0	473		0
					0	474		0
					0	475		0
					0	476		0
					0	477		0
					0	478		0
					0	479		0
					0	480		0
					0	481		0
					0	482		0
					0	483		0
					0	484		0
					0	485		0
					0	486		0
					0	487		0
					0	488		0
					0	489		0
					0	490		0
					0	491		0
					0	492		0
					0	493		0
					0	494		0
					0	495		0
					0	496		0
					0	497		0
					0	498		0
					0	499		0
					0	500		0
					0	501		0
					0	502		0
					0	503		0
					0	504		0
					0	505		0
					0	506		0
					0	507		0
					0	508		0
					0	509		0
					0	510		0
					0	511		0
					0	512		0
					0	513		0
					0	514		0
					0	515		0
					0	516		0
					0	517		0
					0	518		0
					0	519		0
					0	520		0
					0	521		0
					0	522		0
					0	523		0
					0	524		0
					0	525		0
					0	526		0
					0	527		0
					0	528		0
					0	529		0
					0	530		0
					0	531		0
					0	532		0
					0	533		0
					0	534		0
					0	535		0
					0	536		0
					0	537		0
					0	538		0
					0	539		0
					0	540		0
					0	541		0
					0	542		0
					0	543		0
					0	544		0
					0	545		0
					0	546		0
					0	547		0
					0	548		0
					0	549		0
					0	550		0
					0	551		0
					0	552		0
					0	553		0
					0	554		0
					0	555		0
					0	556		0
					0	557		0
					0	558		0
					0	559		0
					0	560		0
					0	561		0
					0	562		0
					0	563		0
					0	564		0
					0	565		0
					0	566		0
					0	567		0
					0	568		0
					0	569		0
					0	570		0
					0	571		0
					0	572		0
					0	573		0
					0	574		0
					0	575		0
					0	576		0
					0	577		0
					0	578		0
					0	579		0
					0	580		0
					0	581		0
					0	582		0
					0	583		0
					0	584		0
					0	585		0
					0	586		0
					0	587		0
					0	588		0
					0	589		0
					0	590		0
					0	591		0
					0	592		0
					0	593		0
					0	594		0
					0	595		0
					0	596		0
					0	597		0
					0	598		0
					0	599		0
					0	600		0
					0	601		0
					0	602		0
					0	603		0
					0	604		0
					0	605		0
					0	606		0
					0	607		0
					0	608		0
					0	609		0
					0	610		0
					0	611		0
					0	612		0
					0	613		0
					0	614		0
					0	615		0
					0	616		0
					0	617		0
					0	618		0
					0	619		0
					0	620		0
					0	621		0
					0	622		0
					0	623		0
					0	624		0
					0	625		0
					0	626		0
					0	627		0
					0	628		0
					0	629		0
					0	630		0
					0	631		0
					0	632		0
					0	633		0
					0	634		0
					0	635		0
					0	636		0
					0	637		0
					0	638		0
					0	639		0
					0	640		0
					0	641		0
					0	642		0
					0	643		0
					0	644		0
					0	645		0
					0	646		0
					0	647		0
					0	648		0
					0	649		0
					0	650		0
					0	651		0
					0	652		0
					0	653		0
					0	654		0
					0	655		0
					0	656		0
					0	657		0
					0	658		0
					0	659		0
					0	660		0
					0	661		0
					0	662		0
					0	663		0
					0	664		0
					0	665		0
					0	666		0
					0	667		0
					0	668		0
					0	669		0
					0	670		0
					0	671		0
					0	672		0
					0	673		0
					0	674		0
					0	675		0
					0	676		0
					0	677		0
					0	678		0
					0	679		0
					0	680		0
					0	681		0
					0	682		0
					0	683		0
					0	684		0
					0	685		0
					0	686		0
					0	687		0
					0	688		0
					0	689		0
					0	690		0
					0	691		0
					0	692		0
					0	693		0
					0	694		0
					0	695		0
					0	696		0
					0	697		0
					0	698		0
					0	699		0
					0	700		0
					0	701		0
					0	702		0
					0	703		0
					0	704		0
					0	705		0
					0	706		0
					0	707		0
					0	708		0
					0	709		0
					0	710		0
					0	711		0
					0	712		0
					0	713		0
					0	714		0
					0	715		0
					0	716		0
					0	717		0
					0	718		0
					0	719		0
					0	720		0
					0	721		0
					0	722		0
					0	723		0
					0	724		0
					0	725		0
					0	726		0
					0	727		0
					0	728		0
					0	729		0
					0	730		0
					0	731		0
					0	732		0
					0	733		0
					0	734		0
					0	735		0
					0	736		0
					0	737		0
					0	738		0
					0	739		0
					0	740		0
					0	741		0
					0	742		0
					0	743		0
					0	744		0
					0	745		0
					0	746		0
					0	747		0
					0	748		0
					0	749		0
					0	750		0
					0	751		0
					0	752		0
					0	753		0
					0	754		0
					0	755		0
					0	756		0
					0	757		0
					0	758		0
					0	759		0
					0	760		0
					0	761		0
					0	762		0
					0	763		0
					0	764		0
					0	765		0
					0	766		0
					0	767		0
					0	768		0
					0	769		0
					0	770		0
					0	771		0
					0	772		0
					0	773		0
					0	774		0
					0	775		0
					0	776		0
					0	777		0
					0	778		0
					0	779		0
					0	780		0
					0	781		0
					0	782		0
					0	783		0
					0	784		0
					0	785		0
					0	786		0
					0	787		0
					0	788		0
					0	789		0
					0	790		0
					0	791		0
					0	792		0
					0	793		0
					0	794		0
					0	795		0
					0	796		0
					0	797		0
					0	798		0
					0	799		0
					0	800		0
					0	801		0
					0	802		0
					0	803		0
					0	804		0
					0	805		0
					0	806		0
					0	807		0
					0	808		0
					0	809		0
					0	810		0
					0	811		0
					0	812		0
					0	813		0
					0	814		0
					0	815		0
					0	816		0
					0	817		0
					0	818		0
					0	819		0
					0	820		0
					0	821		0
					0	822		0
					0	823		0
					0	824		0
					0	825		0
					0	826		0
					0	827		0
					0	828		0
					0	829		0
					0	830		0
					0	831		0
					0	832		0
					0	833		0
					0	834		0
					0	835		0
					0	836		0
					0	837		0
					0	838		0
					0	839		0
					0	840		0
					0	841		0
					0	842		0
					0	843		0
					0	844		0
					0	845		0
					0	846		0
					0	847		0
					0	848		0
					0	849		0
					0	850		0
					0	851		0
					0	852		0
					0	853		0
					0	854		0
					0	855		0
					0	856		0
					0	857		0
					0	858		0
					0	859		0
					0	860		0
					0	861		0
					0	862		0
					0	863		0
					0	864		0
					0	865		0
					0	866		0
					0	867		0
					0	868		0
					0	869		0
					0	870		0
					0	871		0
					0	872		0
					0	873		0
					0	874		0
					0	875		0
					0	876		0
					0	877		0
					0	878		0
					0	879		0
					0	880		0
					0	881		0
					0	882		0
					0	883		0
					0	884		0
					0	885		0
					0	886		0
					0	887		0
					0	888		0
					0	889		0
					0	890		0
					0	891		0
					0	892		0
					0	893		0
					0	894		0
					0	895		0
					0	896		0
					0	897		0
					0	898		0
					0	899		0
					0	900		0
					0	901		0
					0	902		0
					0	903		0
					0	904		0
					0	905		0
					0	906		0
					0	907		0
					0	908		0
					0	909		0
					0	910		0
					0	911		0
					0	912		0
					0	913		0
					0	914		0
					0	915		0
					0	916		0
					0	917		0
					0	918		0
					0	919		0
					0	920		0
					0	921		0
					0	922		0
					0	923		0
					0	924		0
					0	925		0
					0	926		0
					0	927		0
					0	928		0
					0	929		0
					0	930		0
					0	931		0
					0	932		0
					0	933		0
					0	934		0
					0	935		0
					0	936		0
					0	937		0
					0	938		0
					0	939		0
					0	940		0
					0	941		0
					0	942		0
					0	943		0
					0	944		0
					0	945		0
					0	946		0
					0	947		0
					0	948		0
					0	949		0
					0	950		0
					0	951		0
					0	952		0
					0	953		0
					0	954		0
					0	955		0
					0	956		0
					0	957		0
					0	958		0
					0	959		0
					0	960		0
					0	961		0
					0	962		0
					0	963		0
					0	964		0
					0	965		0
					0	966		0
					0	967		0
					0	968		0
					0	969		0
					0	970		0
					0	971		0
					0	972		0
					0	973		0
					0	974		0
					0	975		0
					0	976		0
					0	977		0
					0	978		0
					0	979		0
					0	980		0
					0	981		0
					0	982		0
					0	983		0
					0	984		0
					0	985		0
					0	986		0
					0	987		0
					0	988		0
					0	989		0
					0	990		0
					0	991		0
					0	992		0
					0	993		0
					0	994		0
					0	995		0
					0	996		0
					0	997		0
					0	998		0
					0	999		0
					0	1000		0
