# Supplementary material for: Dysregulation of macrophage development and phenotype in diabetic human macrophages can be rescued by Hoxa3 protein transduction
Source: PLoS One. 2019 Oct 18;14(10):e0223980. doi: 10.1371/journal.pone.0223980 (PMC6799902; doi:10.1371/journal.pone.0223980)
Supplement: S1 File datasets — Names of each file correspond to the respective panel. (ZIP) [file pone.0223980.s001.zip › Data files/Figure 9D KM.xlsx]

## Sheet: Figure 9D
	mean Ct values for DB samples treated with Hoxa3 or mCh and not activated (NA)
	Sample	RPL	CD11b	CD11c	CD14	CD68
	Db Hox 30	24.8628	29.6478	29.4873	26.185	28.4557
	Db Hox 34	17.8013	21.4457	29.4873	26.185	20.6829
	Db Hox 37	17.0205	21.4043	21.5135	18.438	20.4943
	Db Hox 38	17.3117	21.4043	21.2601	18.5968	20.11
	Db mCh 30	24.6811	29.2704	29.1529	26.0949	28.2226
	Db mCh 34	24.3737	26.8023	27.5105	21.6827	28.1107
	Db mCh 37	16.7641	21.5873	22.2975	18.519	20.8031
	Db mCh 38	16.5911	21.1609	20.7967	17.8195	19.7
	Delta Ct
		CD11b	CD11c	CD14	CD68
	Db Hox 30	4.785	4.6245	1.32223	3.59293
	Db Hox 34	3.64437	11.686	8.38372	2.88158
	Db Hox 37	4.38376	4.49293	1.41751	3.47373
	Db Hox 38	4.09264	3.94848	1.28517	2.79834
	Db mCh 30	4.58927	4.47177	1.41374	3.54144
	Db mCh 34	2.42853	3.13681	-2.69102	3.73701
	Db mCh 37	4.82323	5.53339	1.75492	4.039
	Db mCh 38	4.5698	4.20565	1.22845	3.10895
	RE to Db samples treated vs. untreated
		CD11b	CD11c	CD14	CD68
	Db Hox 30	0.0362721	0.0405403	0.399916	0.0828746
	Db Hox 34	0.0799712	0.000303505		0.135693
	Db Hox 37	0.0479023	0.0444113	0.374359	0.0900128
	Db Hox 38	0.0586127	0.0647722	0.410323	0.143752
	Db mCh 30	0.0415424	0.0450674	0.375336	0.0858855
	Db mCh 34	0.185754	0.113691		0.0749978
	Db mCh 37	0.0353236	0.0215915	0.296289	0.0608329
	Db mCh 38	0.0421068	0.0541966	0.426777	0.115908
	mean values, SD, SEM, TTEST
		CD11b	CD11c	CD14	CD68
	DB + mCh	0.0761818	0.0586367	0.366134	0.0844061
	DB + Hoxa3	0.0556896	0.0375068	0.394866	0.113083
	Ttest	0.303254	0.204317	0.253256	0.0953183
	STDV Db Hox	0.0185816	0.0269837	0.0185062	0.031073
	SEM Db Hox	0.00929079	0.0134918	0.0106846	0.0155365
	STDV DB mCh	0.073113	0.0391883	0.0657292	0.0233722
	SEM Db mCh	0.0365565	0.0195942	0.0328646	0.0116861
										N=4 for all genes except CD14 (N=3)

## Sheet: Benjamini correction
This spreadsheet performs the Benjamini-Hochberg procedure for up to 1000 P-values.
It comes with the diet and mammorgraphic density P-values from www.biostathandbook.com/multiplecomparisons.html as an example.
To use the spreadsheet, replace the diet P-values with your numbers; they MUST be sorted from smallest to largest.
Also enter the false discovery rate you want.
"sig" in column C indicates that the P-value is significant at the false discovery rate you've chosen.
Some people use "Benjamini-Hochberg P-values"; I don't like them, but they're given in case you want them.
For more details, see www.biostathandbook.com/multiplecomparisons.html
false discovery rate	0.25				number of P-values:	4
↓ labels (optional) ↓	↓ P-values ↓	Benjamini-Hochberg significance	Benjamini-Hochberg P-value		sorted?	rank	<(i/m)*Q		adjusted P
CD68	0.0953183	not significant	0.303254		0	1	0	0	0.381273	0.303254
CD11c	0.204317	not significant	0.303254		0	2	0	0	0.408633	0.303254
CD14	0.253256	not significant	0.303254		0	3	0	0	0.337675	0.303254
CD11b	0.303254	not significant	0.303254		0	4	0	0	0.303254	0.303254
					0	5		0
					0	6		0
					0	7		0
					0	8		0
					0	9		0
					0	10		0
					0	11		0
					0	12		0
					0	13		0
					0	14		0
					0	15		0
					0	16		0
					0	17		0
					0	18		0
					0	19		0
					0	20		0
					0	21		0
					0	22		0
					0	23		0
					0	24		0
					0	25		0
					0	26		0
					0	27		0
					0	28		0
					0	29		0
					0	30		0
					0	31		0
					0	32		0
					0	33		0
					0	34		0
					0	35		0
					0	36		0
					0	37		0
					0	38		0
					0	39		0
					0	40		0
					0	41		0
					0	42		0
					0	43		0
					0	44		0
					0	45		0
					0	46		0
					0	47		0
					0	48		0
					0	49		0
					0	50		0
					0	51		0
					0	52		0
					0	53		0
					0	54		0
					0	55		0
					0	56		0
					0	57		0
					0	58		0
					0	59		0
					0	60		0
					0	61		0
					0	62		0
					0	63		0
					0	64		0
					0	65		0
					0	66		0
					0	67		0
					0	68		0
					0	69		0
					0	70		0
					0	71		0
					0	72		0
					0	73		0
					0	74		0
					0	75		0
					0	76		0
					0	77		0
					0	78		0
					0	79		0
					0	80		0
					0	81		0
					0	82		0
					0	83		0
					0	84		0
					0	85		0
					0	86		0
					0	87		0
					0	88		0
					0	89		0
					0	90		0
					0	91		0
					0	92		0
					0	93		0
					0	94		0
					0	95		0
					0	96		0
					0	97		0
					0	98		0
					0	99		0
					0	100		0
					0	101		0
					0	102		0
					0	103		0
					0	104		0
					0	105		0
					0	106		0
					0	107		0
					0	108		0
					0	109		0
					0	110		0
					0	111		0
					0	112		0
					0	113		0
					0	114		0
					0	115		0
					0	116		0
					0	117		0
					0	118		0
					0	119		0
					0	120		0
					0	121		0
					0	122		0
					0	123		0
					0	124		0
					0	125		0
					0	126		0
					0	127		0
					0	128		0
					0	129		0
					0	130		0
					0	131		0
					0	132		0
					0	133		0
					0	134		0
					0	135		0
					0	136		0
					0	137		0
					0	138		0
					0	139		0
					0	140		0
					0	141		0
					0	142		0
					0	143		0
					0	144		0
					0	145		0
					0	146		0
					0	147		0
					0	148		0
					0	149		0
					0	150		0
					0	151		0
					0	152		0
					0	153		0
					0	154		0
					0	155		0
					0	156		0
					0	157		0
					0	158		0
					0	159		0
					0	160		0
					0	161		0
					0	162		0
					0	163		0
					0	164		0
					0	165		0
					0	166		0
					0	167		0
					0	168		0
					0	169		0
					0	170		0
					0	171		0
					0	172		0
					0	173		0
					0	174		0
					0	175		0
					0	176		0
					0	177		0
					0	178		0
					0	179		0
					0	180		0
					0	181		0
					0	182		0
					0	183		0
					0	184		0
					0	185		0
					0	186		0
					0	187		0
					0	188		0
					0	189		0
					0	190		0
					0	191		0
					0	192		0
					0	193		0
					0	194		0
					0	195		0
					0	196		0
					0	197		0
					0	198		0
					0	199		0
					0	200		0
					0	201		0
					0	202		0
					0	203		0
					0	204		0
					0	205		0
					0	206		0
					0	207		0
					0	208		0
					0	209		0
					0	210		0
					0	211		0
					0	212		0
					0	213		0
					0	214		0
					0	215		0
					0	216		0
					0	217		0
					0	218		0
					0	219		0
					0	220		0
					0	221		0
					0	222		0
					0	223		0
					0	224		0
					0	225		0
					0	226		0
					0	227		0
					0	228		0
					0	229		0
					0	230		0
					0	231		0
					0	232		0
					0	233		0
					0	234		0
					0	235		0
					0	236		0
					0	237		0
					0	238		0
					0	239		0
					0	240		0
					0	241		0
					0	242		0
					0	243		0
					0	244		0
					0	245		0
					0	246		0
					0	247		0
					0	248		0
					0	249		0
					0	250		0
					0	251		0
					0	252		0
					0	253		0
					0	254		0
					0	255		0
					0	256		0
					0	257		0
					0	258		0
					0	259		0
					0	260		0
					0	261		0
					0	262		0
					0	263		0
					0	264		0
					0	265		0
					0	266		0
					0	267		0
					0	268		0
					0	269		0
					0	270		0
					0	271		0
					0	272		0
					0	273		0
					0	274		0
					0	275		0
					0	276		0
					0	277		0
					0	278		0
					0	279		0
					0	280		0
					0	281		0
					0	282		0
					0	283		0
					0	284		0
					0	285		0
					0	286		0
					0	287		0
					0	288		0
					0	289		0
					0	290		0
					0	291		0
					0	292		0
					0	293		0
					0	294		0
					0	295		0
					0	296		0
					0	297		0
					0	298		0
					0	299		0
					0	300		0
					0	301		0
					0	302		0
					0	303		0
					0	304		0
					0	305		0
					0	306		0
					0	307		0
					0	308		0
					0	309		0
					0	310		0
					0	311		0
					0	312		0
					0	313		0
					0	314		0
					0	315		0
					0	316		0
					0	317		0
					0	318		0
					0	319		0
					0	320		0
					0	321		0
					0	322		0
					0	323		0
					0	324		0
					0	325		0
					0	326		0
					0	327		0
					0	328		0
					0	329		0
					0	330		0
					0	331		0
					0	332		0
					0	333		0
					0	334		0
					0	335		0
					0	336		0
					0	337		0
					0	338		0
					0	339		0
					0	340		0
					0	341		0
					0	342		0
					0	343		0
					0	344		0
					0	345		0
					0	346		0
					0	347		0
					0	348		0
					0	349		0
					0	350		0
					0	351		0
					0	352		0
					0	353		0
					0	354		0
					0	355		0
					0	356		0
					0	357		0
					0	358		0
					0	359		0
					0	360		0
					0	361		0
					0	362		0
					0	363		0
					0	364		0
					0	365		0
					0	366		0
					0	367		0
					0	368		0
					0	369		0
					0	370		0
					0	371		0
					0	372		0
					0	373		0
					0	374		0
					0	375		0
					0	376		0
					0	377		0
					0	378		0
					0	379		0
					0	380		0
					0	381		0
					0	382		0
					0	383		0
					0	384		0
					0	385		0
					0	386		0
					0	387		0
					0	388		0
					0	389		0
					0	390		0
					0	391		0
					0	392		0
					0	393		0
					0	394		0
					0	395		0
					0	396		0
					0	397		0
					0	398		0
					0	399		0
					0	400		0
					0	401		0
					0	402		0
					0	403		0
					0	404		0
					0	405		0
					0	406		0
					0	407		0
					0	408		0
					0	409		0
					0	410		0
					0	411		0
					0	412		0
					0	413		0
					0	414		0
					0	415		0
					0	416		0
					0	417		0
					0	418		0
					0	419		0
					0	420		0
					0	421		0
					0	422		0
					0	423		0
					0	424		0
					0	425		0
					0	426		0
					0	427		0
					0	428		0
					0	429		0
					0	430		0
					0	431		0
					0	432		0
					0	433		0
					0	434		0
					0	435		0
					0	436		0
					0	437		0
					0	438		0
					0	439		0
					0	440		0
					0	441		0
					0	442		0
					0	443		0
					0	444		0
					0	445		0
					0	446		0
					0	447		0
					0	448		0
					0	449		0
					0	450		0
					0	451		0
					0	452		0
					0	453		0
					0	454		0
					0	455		0
					0	456		0
					0	457		0
					0	458		0
					0	459		0
					0	460		0
					0	461		0
					0	462		0
					0	463		0
					0	464		0
					0	465		0
					0	466		0
					0	467		0
					0	468		0
					0	469		0
					0	470		0
					0	471		0
					0	472		0
					0	473		0
					0	474		0
					0	475		0
					0	476		0
					0	477		0
					0	478		0
					0	479		0
					0	480		0
					0	481		0
					0	482		0
					0	483		0
					0	484		0
					0	485		0
					0	486		0
					0	487		0
					0	488		0
					0	489		0
					0	490		0
					0	491		0
					0	492		0
					0	493		0
					0	494		0
					0	495		0
					0	496		0
					0	497		0
					0	498		0
					0	499		0
					0	500		0
					0	501		0
					0	502		0
					0	503		0
					0	504		0
					0	505		0
					0	506		0
					0	507		0
					0	508		0
					0	509		0
					0	510		0
					0	511		0
					0	512		0
					0	513		0
					0	514		0
					0	515		0
					0	516		0
					0	517		0
					0	518		0
					0	519		0
					0	520		0
					0	521		0
					0	522		0
					0	523		0
					0	524		0
					0	525		0
					0	526		0
					0	527		0
					0	528		0
					0	529		0
					0	530		0
					0	531		0
					0	532		0
					0	533		0
					0	534		0
					0	535		0
					0	536		0
					0	537		0
					0	538		0
					0	539		0
					0	540		0
					0	541		0
					0	542		0
					0	543		0
					0	544		0
					0	545		0
					0	546		0
					0	547		0
					0	548		0
					0	549		0
					0	550		0
					0	551		0
					0	552		0
					0	553		0
					0	554		0
					0	555		0
					0	556		0
					0	557		0
					0	558		0
					0	559		0
					0	560		0
					0	561		0
					0	562		0
					0	563		0
					0	564		0
					0	565		0
					0	566		0
					0	567		0
					0	568		0
					0	569		0
					0	570		0
					0	571		0
					0	572		0
					0	573		0
					0	574		0
					0	575		0
					0	576		0
					0	577		0
					0	578		0
					0	579		0
					0	580		0
					0	581		0
					0	582		0
					0	583		0
					0	584		0
					0	585		0
					0	586		0
					0	587		0
					0	588		0
					0	589		0
					0	590		0
					0	591		0
					0	592		0
					0	593		0
					0	594		0
					0	595		0
					0	596		0
					0	597		0
					0	598		0
					0	599		0
					0	600		0
					0	601		0
					0	602		0
					0	603		0
					0	604		0
					0	605		0
					0	606		0
					0	607		0
					0	608		0
					0	609		0
					0	610		0
					0	611		0
					0	612		0
					0	613		0
					0	614		0
					0	615		0
					0	616		0
					0	617		0
					0	618		0
					0	619		0
					0	620		0
					0	621		0
					0	622		0
					0	623		0
					0	624		0
					0	625		0
					0	626		0
					0	627		0
					0	628		0
					0	629		0
					0	630		0
					0	631		0
					0	632		0
					0	633		0
					0	634		0
					0	635		0
					0	636		0
					0	637		0
					0	638		0
					0	639		0
					0	640		0
					0	641		0
					0	642		0
					0	643		0
					0	644		0
					0	645		0
					0	646		0
					0	647		0
					0	648		0
					0	649		0
					0	650		0
					0	651		0
					0	652		0
					0	653		0
					0	654		0
					0	655		0
					0	656		0
					0	657		0
					0	658		0
					0	659		0
					0	660		0
					0	661		0
					0	662		0
					0	663		0
					0	664		0
					0	665		0
					0	666		0
					0	667		0
					0	668		0
					0	669		0
					0	670		0
					0	671		0
					0	672		0
					0	673		0
					0	674		0
					0	675		0
					0	676		0
					0	677		0
					0	678		0
					0	679		0
					0	680		0
					0	681		0
					0	682		0
					0	683		0
					0	684		0
					0	685		0
					0	686		0
					0	687		0
					0	688		0
					0	689		0
					0	690		0
					0	691		0
					0	692		0
					0	693		0
					0	694		0
					0	695		0
					0	696		0
					0	697		0
					0	698		0
					0	699		0
					0	700		0
					0	701		0
					0	702		0
					0	703		0
					0	704		0
					0	705		0
					0	706		0
					0	707		0
					0	708		0
					0	709		0
					0	710		0
					0	711		0
					0	712		0
					0	713		0
					0	714		0
					0	715		0
					0	716		0
					0	717		0
					0	718		0
					0	719		0
					0	720		0
					0	721		0
					0	722		0
					0	723		0
					0	724		0
					0	725		0
					0	726		0
					0	727		0
					0	728		0
					0	729		0
					0	730		0
					0	731		0
					0	732		0
					0	733		0
					0	734		0
					0	735		0
					0	736		0
					0	737		0
					0	738		0
					0	739		0
					0	740		0
					0	741		0
					0	742		0
					0	743		0
					0	744		0
					0	745		0
					0	746		0
					0	747		0
					0	748		0
					0	749		0
					0	750		0
					0	751		0
					0	752		0
					0	753		0
					0	754		0
					0	755		0
					0	756		0
					0	757		0
					0	758		0
					0	759		0
					0	760		0
					0	761		0
					0	762		0
					0	763		0
					0	764		0
					0	765		0
					0	766		0
					0	767		0
					0	768		0
					0	769		0
					0	770		0
					0	771		0
					0	772		0
					0	773		0
					0	774		0
					0	775		0
					0	776		0
					0	777		0
					0	778		0
					0	779		0
					0	780		0
					0	781		0
					0	782		0
					0	783		0
					0	784		0
					0	785		0
					0	786		0
					0	787		0
					0	788		0
					0	789		0
					0	790		0
					0	791		0
					0	792		0
					0	793		0
					0	794		0
					0	795		0
					0	796		0
					0	797		0
					0	798		0
					0	799		0
					0	800		0
					0	801		0
					0	802		0
					0	803		0
					0	804		0
					0	805		0
					0	806		0
					0	807		0
					0	808		0
					0	809		0
					0	810		0
					0	811		0
					0	812		0
					0	813		0
					0	814		0
					0	815		0
					0	816		0
					0	817		0
					0	818		0
					0	819		0
					0	820		0
					0	821		0
					0	822		0
					0	823		0
					0	824		0
					0	825		0
					0	826		0
					0	827		0
					0	828		0
					0	829		0
					0	830		0
					0	831		0
					0	832		0
					0	833		0
					0	834		0
					0	835		0
					0	836		0
					0	837		0
					0	838		0
					0	839		0
					0	840		0
					0	841		0
					0	842		0
					0	843		0
					0	844		0
					0	845		0
					0	846		0
					0	847		0
					0	848		0
					0	849		0
					0	850		0
					0	851		0
					0	852		0
					0	853		0
					0	854		0
					0	855		0
					0	856		0
					0	857		0
					0	858		0
					0	859		0
					0	860		0
					0	861		0
					0	862		0
					0	863		0
					0	864		0
					0	865		0
					0	866		0
					0	867		0
					0	868		0
					0	869		0
					0	870		0
					0	871		0
					0	872		0
					0	873		0
					0	874		0
					0	875		0
					0	876		0
					0	877		0
					0	878		0
					0	879		0
					0	880		0
					0	881		0
					0	882		0
					0	883		0
					0	884		0
					0	885		0
					0	886		0
					0	887		0
					0	888		0
					0	889		0
					0	890		0
					0	891		0
					0	892		0
					0	893		0
					0	894		0
					0	895		0
					0	896		0
					0	897		0
					0	898		0
					0	899		0
					0	900		0
					0	901		0
					0	902		0
					0	903		0
					0	904		0
					0	905		0
					0	906		0
					0	907		0
					0	908		0
					0	909		0
					0	910		0
					0	911		0
					0	912		0
					0	913		0
					0	914		0
					0	915		0
					0	916		0
					0	917		0
					0	918		0
					0	919		0
					0	920		0
					0	921		0
					0	922		0
					0	923		0
					0	924		0
					0	925		0
					0	926		0
					0	927		0
					0	928		0
					0	929		0
					0	930		0
					0	931		0
					0	932		0
					0	933		0
					0	934		0
					0	935		0
					0	936		0
					0	937		0
					0	938		0
					0	939		0
					0	940		0
					0	941		0
					0	942		0
					0	943		0
					0	944		0
					0	945		0
					0	946		0
					0	947		0
					0	948		0
					0	949		0
					0	950		0
					0	951		0
					0	952		0
					0	953		0
					0	954		0
					0	955		0
					0	956		0
					0	957		0
					0	958		0
					0	959		0
					0	960		0
					0	961		0
					0	962		0
					0	963		0
					0	964		0
					0	965		0
					0	966		0
					0	967		0
					0	968		0
					0	969		0
					0	970		0
					0	971		0
					0	972		0
					0	973		0
					0	974		0
					0	975		0
					0	976		0
					0	977		0
					0	978		0
					0	979		0
					0	980		0
					0	981		0
					0	982		0
					0	983		0
					0	984		0
					0	985		0
					0	986		0
					0	987		0
					0	988		0
					0	989		0
					0	990		0
					0	991		0
					0	992		0
					0	993		0
					0	994		0
					0	995		0
					0	996		0
					0	997		0
					0	998		0
					0	999		0
					0	1000		0
